# Supplementary material for: 4-Methyl-N-[(Z)-3-(4-methyl­phen­ylsulfon­yl)-1,3-thia­zolidin-2-yl­idene]benzene­sulfonamide
Source: Acta Crystallogr Sect E Struct Rep Online. 2011 Jul 23;67(Pt 8):o2103. doi: 10.1107/S1600536811028807 (PMC3213545; doi:10.1107/S1600536811028807)
Supplement: Supplementary file 1 [file e-67-o2103-sup1.cif]

##############################################################################
#                                                                            #
# This CIF contains the data in a paper accepted for publication in          #
# Acta Crystallographica Section E. It conforms to the requirements of       #
# Notes for Authors for Acta Crystallographica Section E, and has been       #
# peer reviewed under the auspices of the IUCr Commission on Journals.       #
#                                                                            #
# Full details of the Crystallographic Information File format               #
# are given in the paper "The Crystallographic Information File (CIF):       #
# a New Standard Archive File for Crystallography" by S. R. Hall, F. H.      #
# Allen and I. D. Brown [Acta Cryst. (1991), A47, 655-685].                  #
#                                                                            #
# The current version of the core CIF dictionary is obtainable from          #
# ftp://ftp.iucr.org/pub/cif_core.dic.                                       #
#                                                                            #
# Software is freely available for graphical display of the structure(s)     #
# in this CIF. For information consult the CIF software page                 #
# http://www.iucr.org/resources/cif/software.                                #
#                                                                            #
# This file may be used for bona fide research purposes within the           #
# scientific community so long as proper attribution is given to the journal # 
# article from which it was obtained.                                        #
#                                                                            #
##############################################################################
data_I
_audit_creation_method     SHELXL-97
_chemical_name_systematic
;
4-Methyl-<i>N</i>-[(<i>Z</i>)-3-(4-methylphenylsulfonyl)-1,3-thiazolidin-2-
ylidene]benzenesulfonamide
;
_chemical_name_common     ?
_chemical_formula_moiety     'C17 H18 N2 O4 S3'
_chemical_formula_sum     'C17 H18 N2 O4 S3'
_chemical_formula_iupac     'C17 H18 N2 O4 S3'
_chemical_formula_weight     410.51
_chemical_melting_point     ?
_symmetry_cell_setting     monoclinic
_symmetry_space_group_name_H-M     'P 21/n'
_symmetry_space_group_name_hall     '-P 2yn'
loop_
    _symmetry_equiv_pos_as_xyz
    'x, y, z'
    '-x+1/2, y+1/2, -z+1/2'
    '-x, -y, -z'
    'x-1/2, -y-1/2, z-1/2'
_cell_length_a     9.3825(2)
_cell_length_b     14.4047(2)
_cell_length_c     14.2279(3)
_cell_angle_alpha     90.00
_cell_angle_beta     102.6660(10)
_cell_angle_gamma     90.00
_cell_volume     1876.14(6)
_cell_formula_units_Z     4
_cell_measurement_reflns_used     8638
_cell_measurement_theta_min     2.3815
_cell_measurement_theta_max     28.2095
_cell_measurement_temperature     296(2)
_exptl_crystal_description     block
_exptl_crystal_colour     colourless
_exptl_crystal_size_max     0.400
_exptl_crystal_size_mid     0.400
_exptl_crystal_size_min     0.400
_exptl_crystal_density_diffrn     1.453
_exptl_crystal_density_meas     ?
_exptl_crystal_density_method     'not measured'
_exptl_crystal_F_000     856
_exptl_absorpt_coefficient_mu     0.420
_exptl_absorpt_correction_type     multi-scan
_exptl_absorpt_process_details     '(SADABS; Bruker, 2001)'
_exptl_absorpt_correction_T_min     0.845
_exptl_absorpt_correction_T_max     0.845
_exptl_special_details     ?
_diffrn_ambient_temperature     296(2)
_diffrn_radiation_type     MoK\a
_diffrn_radiation_wavelength     0.71073
_diffrn_radiation_source     'fine-focus sealed tube'
_diffrn_radiation_monochromator     graphite
_diffrn_measurement_device_type     'Bruker APEXII CCD'
_diffrn_measurement_method     'phi and omega scans'
_diffrn_detector_area_resol_mean     ?
_diffrn_reflns_number     17749
_diffrn_reflns_av_R_equivalents     0.0252
_diffrn_reflns_av_sigmaI/netI     0.0201
_diffrn_reflns_theta_min     2.04
_diffrn_reflns_theta_max     28.31
_diffrn_reflns_theta_full     25.00
_diffrn_measured_fraction_theta_max     0.998
_diffrn_measured_fraction_theta_full     1.000
_diffrn_reflns_limit_h_min     -12
_diffrn_reflns_limit_h_max     12
_diffrn_reflns_limit_k_min     -15
_diffrn_reflns_limit_k_max     19
_diffrn_reflns_limit_l_min     -17
_diffrn_reflns_limit_l_max     18
_diffrn_standards_number     ?
_diffrn_standards_interval_count     ?
_diffrn_standards_interval_time     ?
_diffrn_standards_decay_%     ?
_refine_special_details
;
Refinement of <i>F</i>^2^ against ALL reflections. The weighted <i>R</i>-factor
<i>wR</i> and goodness of fit <i>S</i> are based on <i>F</i>^2^, conventional
<i>R</i>-factors <i>R</i> are based on <i>F</i>, with <i>F</i> set to zero for
negative <i>F</i>^2^. The threshold expression of <i>F</i>^2^ >
\s(<i>F</i>^2^) is used only for calculating <i>R</i>-factors(gt) <i>etc</i>.
and is not relevant to the choice of reflections for refinement.
<i>R</i>-factors based on <i>F</i>^2^ are statistically about twice as large
as those based on <i>F</i>, and <i>R</i>- factors based on ALL data will be
even larger.
;
_reflns_number_total     4652
_reflns_number_gt     3756
_reflns_threshold_expression     >2sigma(I)
_refine_ls_structure_factor_coef     Fsqd
_refine_ls_matrix_type     full
_refine_ls_R_factor_all     0.0474
_refine_ls_R_factor_gt     0.0365
_refine_ls_wR_factor_gt     0.0992
_refine_ls_wR_factor_ref     0.1070
_refine_ls_goodness_of_fit_ref     1.038
_refine_ls_restrained_S_all     1.038
_refine_ls_number_reflns     4652
_refine_ls_number_parameters     236
_refine_ls_number_restraints     0
_refine_ls_hydrogen_treatment     constr
_refine_ls_weighting_scheme     calc
_refine_ls_weighting_details
         'calc w=1/[\s^2^(Fo^2^)+(0.0497P)^2^+0.6237P] where P=(Fo^2^+2Fc^2^)/3'
_atom_sites_solution_hydrogens     geom
_atom_sites_solution_primary     direct
_atom_sites_solution_secondary     difmap
_refine_ls_shift/su_max     0.000
_refine_ls_shift/su_mean     0.000
_refine_diff_density_max     0.286
_refine_diff_density_min     -0.290
_refine_ls_extinction_method     SHELXL
_refine_ls_extinction_coef     0.0091(9)
_refine_ls_extinction_expression
                                  'Fc^*^=kFc[1+0.001xFc^2^\l^3^/sin(2\q)]^-1/4^'
loop_
    _atom_type_symbol
    _atom_type_description
    _atom_type_scat_dispersion_real
    _atom_type_scat_dispersion_imag
    _atom_type_scat_source
    'C' 'C' 0.0033 0.0016
                         'International Tables Vol C Tables 4.2.6.8 and 6.1.1.4'
    'H' 'H' 0.0000 0.0000
                         'International Tables Vol C Tables 4.2.6.8 and 6.1.1.4'
    'N' 'N' 0.0061 0.0033
                         'International Tables Vol C Tables 4.2.6.8 and 6.1.1.4'
    'O' 'O' 0.0106 0.0060
                         'International Tables Vol C Tables 4.2.6.8 and 6.1.1.4'
    'S' 'S' 0.1246 0.1234
                         'International Tables Vol C Tables 4.2.6.8 and 6.1.1.4'
_computing_data_collection     'APEX2 (Bruker, 2010)'
_computing_cell_refinement     'SAINT (Bruker, 2010)'
_computing_data_reduction     'SAINT (Bruker, 2010)'
_computing_structure_solution     'SHELXS97 (Sheldrick, 2008)'
_computing_structure_refinement     'SHELXL97 (Sheldrick, 2008)'
_computing_molecular_graphics     'SHELXTL (Sheldrick, 2008)'
_computing_publication_material     'SHELXL97 (Sheldrick, 2008)'
loop_
    _atom_site_type_symbol
    _atom_site_label
    _atom_site_fract_x
    _atom_site_fract_y
    _atom_site_fract_z
    _atom_site_U_iso_or_equiv
    _atom_site_adp_type
    _atom_site_calc_flag
    _atom_site_refinement_flags
    _atom_site_occupancy
    _atom_site_symmetry_multiplicity
    _atom_site_disorder_assembly
    _atom_site_disorder_group
    N N1 0.16502(15) 0.17067(10) 0.38640(10) 0.0446(3) Uani d . 1 1 . .
    N N2 0.08736(15) 0.26664(10) 0.25505(10) 0.0448(3) Uani d . 1 1 . .
    S S1 0.34585(5) 0.17353(4) 0.27357(4) 0.06158(16) Uani d . 1 1 . .
    S S2 0.10549(5) 0.31474(3) 0.15432(3) 0.04983(13) Uani d . 1 1 . .
    S S3 0.01808(5) 0.19186(3) 0.43270(3) 0.04805(13) Uani d . 1 1 . .
    O O1 -0.00727(19) 0.38361(9) 0.13422(10) 0.0693(4) Uani d . 1 1 . .
    O O2 0.25206(18) 0.34381(12) 0.15775(11) 0.0739(4) Uani d . 1 1 . .
    O O3 0.04496(18) 0.13807(11) 0.51854(10) 0.0702(4) Uani d . 1 1 . .
    O O4 0.00217(15) 0.28956(9) 0.43817(10) 0.0580(3) Uani d . 1 1 . .
    C C1 0.2585(2) 0.08847(14) 0.41762(15) 0.0590(5) Uani d . 1 1 . .
    H H1A 0.2091 0.0321 0.3909 0.071 Uiso calc R 1 1 . .
    H H1B 0.2818 0.0836 0.4873 0.071 Uiso calc R 1 1 . .
    C C2 0.3947(2) 0.10280(16) 0.38077(16) 0.0664(6) Uani d . 1 1 . .
    H H2A 0.4335 0.0436 0.3656 0.080 Uiso calc R 1 1 . .
    H H2B 0.4684 0.1338 0.4290 0.080 Uiso calc R 1 1 . .
    C C3 0.18420(17) 0.21042(11) 0.30207(11) 0.0407(3) Uani d . 1 1 . .
    C C4 0.06041(19) 0.22754(11) 0.06650(12) 0.0431(4) Uani d . 1 1 . .
    C C5 -0.08309(19) 0.19554(12) 0.04084(13) 0.0481(4) Uani d . 1 1 . .
    H H5A -0.1533 0.2177 0.0723 0.058 Uiso calc R 1 1 . .
    C C6 -0.1198(2) 0.13072(13) -0.03153(14) 0.0534(4) Uani d . 1 1 . .
    H H6A -0.2156 0.1094 -0.0486 0.064 Uiso calc R 1 1 . .
    C C7 -0.0173(2) 0.09647(13) -0.07954(13) 0.0542(4) Uani d . 1 1 . .
    C C8 0.1244(2) 0.12907(15) -0.05287(14) 0.0607(5) Uani d . 1 1 . .
    H H8A 0.1943 0.1068 -0.0844 0.073 Uiso calc R 1 1 . .
    C C9 0.1647(2) 0.19422(14) 0.01986(14) 0.0538(4) Uani d . 1 1 . .
    H H9A 0.2606 0.2152 0.0370 0.065 Uiso calc R 1 1 . .
    C C10 -0.0606(3) 0.02670(16) -0.15964(16) 0.0787(7) Uani d . 1 1 . .
    H H10A -0.1623 0.0119 -0.1675 0.118 Uiso calc R 1 1 . .
    H H10B -0.0034 -0.0287 -0.1439 0.118 Uiso calc R 1 1 . .
    H H10C -0.0438 0.0524 -0.2185 0.118 Uiso calc R 1 1 . .
    C C11 -0.12963(18) 0.14496(12) 0.34887(12) 0.0460(4) Uani d . 1 1 . .
    C C12 -0.1544(2) 0.04982(13) 0.35063(15) 0.0578(5) Uani d . 1 1 . .
    H H12A -0.0965 0.0124 0.3971 0.069 Uiso calc R 1 1 . .
    C C13 -0.2660(2) 0.01228(15) 0.28240(17) 0.0652(5) Uani d . 1 1 . .
    H H13A -0.2837 -0.0512 0.2836 0.078 Uiso calc R 1 1 . .
    C C14 -0.3526(2) 0.06605(15) 0.21206(15) 0.0579(5) Uani d . 1 1 . .
    C C15 -0.3267(2) 0.16119(15) 0.21243(15) 0.0557(5) Uani d . 1 1 . .
    H H15A -0.3850 0.1986 0.1661 0.067 Uiso calc R 1 1 . .
    C C16 -0.21635(19) 0.20075(13) 0.28026(14) 0.0507(4) Uani d . 1 1 . .
    H H16A -0.2002 0.2644 0.2800 0.061 Uiso calc R 1 1 . .
    C C17 -0.4719(3) 0.0231(2) 0.13607(19) 0.0864(8) Uani d . 1 1 . .
    H H17A -0.4738 -0.0427 0.1461 0.130 Uiso calc R 1 1 . .
    H H17B -0.4536 0.0354 0.0735 0.130 Uiso calc R 1 1 . .
    H H17C -0.5644 0.0494 0.1403 0.130 Uiso calc R 1 1 . .
loop_
    _atom_site_aniso_label
    _atom_site_aniso_U_11
    _atom_site_aniso_U_22
    _atom_site_aniso_U_33
    _atom_site_aniso_U_12
    _atom_site_aniso_U_13
    _atom_site_aniso_U_23
    N1 0.0461(7) 0.0435(7) 0.0418(7) 0.0049(6) 0.0045(6) -0.0002(6)
    N2 0.0453(7) 0.0459(8) 0.0429(7) 0.0017(6) 0.0095(6) 0.0013(6)
    S1 0.0508(3) 0.0734(3) 0.0623(3) 0.0140(2) 0.0163(2) -0.0073(2)
    S2 0.0627(3) 0.0401(2) 0.0470(2) -0.00536(18) 0.0128(2) 0.00129(17)
    S3 0.0555(3) 0.0491(3) 0.0406(2) -0.00057(18) 0.01281(18) -0.00071(17)
    O1 0.1039(12) 0.0425(7) 0.0589(8) 0.0189(7) 0.0122(8) 0.0043(6)
    O2 0.0802(10) 0.0758(10) 0.0684(9) -0.0367(8) 0.0217(8) -0.0044(8)
    O3 0.0878(11) 0.0805(10) 0.0427(7) 0.0010(8) 0.0149(7) 0.0108(7)
    O4 0.0645(8) 0.0504(7) 0.0619(8) 0.0006(6) 0.0197(7) -0.0130(6)
    C1 0.0684(12) 0.0496(10) 0.0521(10) 0.0146(9) -0.0017(9) 0.0011(8)
    C2 0.0637(12) 0.0655(13) 0.0631(12) 0.0251(10) -0.0009(10) -0.0143(10)
    C3 0.0399(8) 0.0402(8) 0.0402(8) -0.0027(6) 0.0052(6) -0.0082(6)
    C4 0.0484(9) 0.0396(8) 0.0416(8) 0.0018(7) 0.0110(7) 0.0055(7)
    C5 0.0472(9) 0.0468(9) 0.0520(10) 0.0050(7) 0.0144(7) 0.0031(8)
    C6 0.0529(10) 0.0479(10) 0.0546(10) -0.0025(8) 0.0014(8) 0.0027(8)
    C7 0.0726(12) 0.0458(10) 0.0403(9) 0.0106(9) 0.0041(8) 0.0038(7)
    C8 0.0659(12) 0.0680(13) 0.0519(11) 0.0153(10) 0.0210(9) -0.0008(9)
    C9 0.0484(9) 0.0636(11) 0.0512(10) 0.0007(8) 0.0153(8) 0.0020(8)
    C10 0.1124(19) 0.0631(13) 0.0513(12) 0.0143(13) -0.0025(12) -0.0083(10)
    C11 0.0473(9) 0.0452(9) 0.0478(9) -0.0052(7) 0.0155(7) 0.0038(7)
    C12 0.0651(12) 0.0470(10) 0.0626(12) -0.0066(9) 0.0171(9) 0.0100(9)
    C13 0.0710(13) 0.0470(11) 0.0826(15) -0.0152(9) 0.0279(11) -0.0052(10)
    C14 0.0491(10) 0.0687(12) 0.0607(11) -0.0102(9) 0.0226(9) -0.0147(10)
    C15 0.0441(9) 0.0665(12) 0.0578(11) -0.0001(8) 0.0139(8) 0.0053(9)
    C16 0.0467(9) 0.0451(9) 0.0622(11) -0.0022(7) 0.0157(8) 0.0064(8)
    C17 0.0689(14) 0.0996(19) 0.0894(18) -0.0144(13) 0.0148(13) -0.0413(15)
_geom_special_details
;
All e.s.d.'s (except the e.s.d. in the dihedral angle between two l.s. planes)
are estimated using the full covariance matrix. The cell e.s.d.'s are taken
into account individually in the estimation of e.s.d.'s in distances, angles
and torsion angles; correlations between e.s.d.'s in cell parameters are only
used when they are defined by crystal symmetry. An approximate (isotropic)
treatment of cell e.s.d.'s is used for estimating e.s.d.'s involving l.s.
planes.
;
loop_
    _geom_bond_atom_site_label_1
    _geom_bond_atom_site_label_2
    _geom_bond_site_symmetry_2
    _geom_bond_distance
    _geom_bond_publ_flag
    N1 C3 . 1.376(2) ?
    N1 C1 . 1.483(2) ?
    N1 S3 . 1.6811(15) ?
    N2 C3 . 1.289(2) ?
    N2 S2 . 1.6340(15) ?
    S1 C3 . 1.7368(16) ?
    S1 C2 . 1.808(2) ?
    S2 O2 . 1.4282(15) ?
    S2 O1 . 1.4327(15) ?
    S2 C4 . 1.7566(17) ?
    S3 O4 . 1.4192(14) ?
    S3 O3 . 1.4215(14) ?
    S3 C11 . 1.7536(18) ?
    C1 C2 . 1.498(3) ?
    C1 H1A . 0.9700 ?
    C1 H1B . 0.9700 ?
    C2 H2A . 0.9700 ?
    C2 H2B . 0.9700 ?
    C4 C9 . 1.383(2) ?
    C4 C5 . 1.394(2) ?
    C5 C6 . 1.377(3) ?
    C5 H5A . 0.9300 ?
    C6 C7 . 1.386(3) ?
    C6 H6A . 0.9300 ?
    C7 C8 . 1.382(3) ?
    C7 C10 . 1.507(3) ?
    C8 C9 . 1.387(3) ?
    C8 H8A . 0.9300 ?
    C9 H9A . 0.9300 ?
    C10 H10A . 0.9600 ?
    C10 H10B . 0.9600 ?
    C10 H10C . 0.9600 ?
    C11 C16 . 1.383(3) ?
    C11 C12 . 1.391(3) ?
    C12 C13 . 1.373(3) ?
    C12 H12A . 0.9300 ?
    C13 C14 . 1.380(3) ?
    C13 H13A . 0.9300 ?
    C14 C15 . 1.392(3) ?
    C14 C17 . 1.508(3) ?
    C15 C16 . 1.375(3) ?
    C15 H15A . 0.9300 ?
    C16 H16A . 0.9300 ?
    C17 H17A . 0.9600 ?
    C17 H17B . 0.9600 ?
    C17 H17C . 0.9600 ?
loop_
    _geom_angle_atom_site_label_1
    _geom_angle_atom_site_label_2
    _geom_angle_atom_site_label_3
    _geom_angle_site_symmetry_1
    _geom_angle_site_symmetry_3
    _geom_angle
    _geom_angle_publ_flag
    C3 N1 C1 . . 114.30(15) ?
    C3 N1 S3 . . 122.77(11) ?
    C1 N1 S3 . . 120.66(13) ?
    C3 N2 S2 . . 121.62(12) ?
    C3 S1 C2 . . 92.76(9) ?
    O2 S2 O1 . . 117.85(10) ?
    O2 S2 N2 . . 112.27(9) ?
    O1 S2 N2 . . 104.73(8) ?
    O2 S2 C4 . . 108.29(9) ?
    O1 S2 C4 . . 107.52(9) ?
    N2 S2 C4 . . 105.40(8) ?
    O4 S3 O3 . . 119.63(9) ?
    O4 S3 N1 . . 107.86(8) ?
    O3 S3 N1 . . 103.39(8) ?
    O4 S3 C11 . . 110.02(9) ?
    O3 S3 C11 . . 109.83(9) ?
    N1 S3 C11 . . 104.90(8) ?
    N1 C1 C2 . . 106.21(17) ?
    N1 C1 H1A . . 110.5 ?
    C2 C1 H1A . . 110.5 ?
    N1 C1 H1B . . 110.5 ?
    C2 C1 H1B . . 110.5 ?
    H1A C1 H1B . . 108.7 ?
    C1 C2 S1 . . 107.17(13) ?
    C1 C2 H2A . . 110.3 ?
    S1 C2 H2A . . 110.3 ?
    C1 C2 H2B . . 110.3 ?
    S1 C2 H2B . . 110.3 ?
    H2A C2 H2B . . 108.5 ?
    N2 C3 N1 . . 120.10(15) ?
    N2 C3 S1 . . 128.55(13) ?
    N1 C3 S1 . . 111.35(12) ?
    C9 C4 C5 . . 120.25(17) ?
    C9 C4 S2 . . 120.28(14) ?
    C5 C4 S2 . . 119.40(13) ?
    C6 C5 C4 . . 119.28(17) ?
    C6 C5 H5A . . 120.4 ?
    C4 C5 H5A . . 120.4 ?
    C5 C6 C7 . . 121.53(18) ?
    C5 C6 H6A . . 119.2 ?
    C7 C6 H6A . . 119.2 ?
    C8 C7 C6 . . 118.23(17) ?
    C8 C7 C10 . . 121.2(2) ?
    C6 C7 C10 . . 120.6(2) ?
    C7 C8 C9 . . 121.55(18) ?
    C7 C8 H8A . . 119.2 ?
    C9 C8 H8A . . 119.2 ?
    C4 C9 C8 . . 119.15(18) ?
    C4 C9 H9A . . 120.4 ?
    C8 C9 H9A . . 120.4 ?
    C7 C10 H10A . . 109.5 ?
    C7 C10 H10B . . 109.5 ?
    H10A C10 H10B . . 109.5 ?
    C7 C10 H10C . . 109.5 ?
    H10A C10 H10C . . 109.5 ?
    H10B C10 H10C . . 109.5 ?
    C16 C11 C12 . . 120.69(18) ?
    C16 C11 S3 . . 120.74(14) ?
    C12 C11 S3 . . 118.52(15) ?
    C13 C12 C11 . . 118.67(19) ?
    C13 C12 H12A . . 120.7 ?
    C11 C12 H12A . . 120.7 ?
    C12 C13 C14 . . 121.87(19) ?
    C12 C13 H13A . . 119.1 ?
    C14 C13 H13A . . 119.1 ?
    C13 C14 C15 . . 118.41(19) ?
    C13 C14 C17 . . 121.1(2) ?
    C15 C14 C17 . . 120.5(2) ?
    C16 C15 C14 . . 120.96(19) ?
    C16 C15 H15A . . 119.5 ?
    C14 C15 H15A . . 119.5 ?
    C15 C16 C11 . . 119.39(17) ?
    C15 C16 H16A . . 120.3 ?
    C11 C16 H16A . . 120.3 ?
    C14 C17 H17A . . 109.5 ?
    C14 C17 H17B . . 109.5 ?
    H17A C17 H17B . . 109.5 ?
    C14 C17 H17C . . 109.5 ?
    H17A C17 H17C . . 109.5 ?
    H17B C17 H17C . . 109.5 ?
loop_
    _geom_hbond_atom_site_label_D
    _geom_hbond_atom_site_label_H
    _geom_hbond_atom_site_label_A
    _geom_hbond_site_symmetry_A
    _geom_hbond_distance_DH
    _geom_hbond_distance_HA
    _geom_hbond_distance_DA
    _geom_hbond_angle_DHA
    C10 H10B Cg1 3_555 0.97 2.91 3.5670(10)
                                          127
    C2 H2B Cg2 4_666 0.97 3.09 3.8210(10)
                                        134
    C1 H1B O1 4_666 0.97 2.59 3.394(3) 141
    C12 H12A O3 3_556 0.93 2.47 3.318(2) 151
data_global
_journal_date_recd_electronic     2011-07-09
_journal_date_accepted     2011-07-17
_journal_name_full     'Acta Crystallographica, Section E'
_journal_year     2011
_journal_volume     67
_journal_issue      8
_journal_page_first     o2103
_journal_page_last     o2103
_journal_paper_category     QO
_journal_coeditor_code     FJ2445
_publ_contact_author_name     'Chun-Wei Yeh'
_publ_contact_author_address
;
Department of Chemistry,
Chung-Yuan Christian University,
Chung-Li,
Taiwan
;
_publ_contact_author_email     'cwyeh@cycu.org.tw'
_publ_contact_author_fax     ?
_publ_contact_author_phone     ?
_publ_section_title
;\
4-Methyl-<i>N</i>-[(<i>Z</i>)-3-(4-methylphenylsulfonyl)-1,3-thiazolidin-2-\
ylidene]benzenesulfonamide
;
loop_
    _publ_author_name
    _publ_author_footnote
    _publ_author_address
    'Hu, Hui-Ling' .
;
Department of Chemical Engineering and Material Engineering
Graduate School of Materials Applied Technology
Nanya Institute of Technology
Chung-Li
Taiwan
;
    'Yang, Geng-Ren' .
;
Department of Chemical Engineering and Material Engineering
Graduate School of Materials Applied Technology
Nanya Institute of Technology
Chung-Li
Taiwan
;
    'Yeh, Chun-Wei' .
;
Department of Chemistry,
Chung-Yuan Christian University,
Chung-Li,
Taiwan
;
_publ_section_synopsis     .
_iucr_refine_instructions_details
;
TITL 1 in P2(1)/n
CELL 0.71073   9.3825  14.4047  14.2279  90.000 102.666  90.000
ZERR    4.00   0.0002   0.0002   0.0003   0.000   0.001   0.000
LATT  1
SYMM 0.5-X, 0.5+Y, 0.5-Z
SFAC C H N O S
UNIT 68 72 8 16 12
TEMP 23.000
acta 50
HTAB
L.S. 4
BOND$H
FMAP 2
PLAN 20
WGHT    0.049700    0.623700
EXTI    0.009082
FVAR       0.45960
N1    3    0.165016    0.170669    0.386399    11.00000    0.04613    0.04349 =
         0.04184   -0.00025    0.00447    0.00487
N2    3    0.087356    0.266640    0.255051    11.00000    0.04533    0.04593 =
         0.04291    0.00134    0.00946    0.00168
S1    5    0.345845    0.173535    0.273568    11.00000    0.05077    0.07345 =
         0.06231   -0.00726    0.01631    0.01398
S2    5    0.105485    0.314738    0.154320    11.00000    0.06270    0.04010 =
         0.04704    0.00129    0.01281   -0.00536
S3    5    0.018084    0.191859    0.432702    11.00000    0.05549    0.04909 =
         0.04060   -0.00071    0.01281   -0.00057
O1    4   -0.007275    0.383612    0.134222    11.00000    0.10388    0.04254 =
         0.05893    0.00434    0.01217    0.01889
O2    4    0.252064    0.343807    0.157755    11.00000    0.08015    0.07575 =
         0.06838   -0.00437    0.02175   -0.03674
O3    4    0.044959    0.138069    0.518543    11.00000    0.08778    0.08051 =
         0.04267    0.01083    0.01488    0.00097
O4    4    0.002170    0.289558    0.438174    11.00000    0.06451    0.05038 =
         0.06190   -0.01298    0.01971    0.00062
C1    1    0.258531    0.088472    0.417618    11.00000    0.06842    0.04957 =
         0.05213    0.00109   -0.00170    0.01463
AFIX  23
H1A   2    0.209063    0.032129    0.390945    11.00000   -1.20000
H1B   2    0.281777    0.083571    0.487309    11.00000   -1.20000
AFIX   0
C2    1    0.394683    0.102799    0.380768    11.00000    0.06369    0.06551 =
         0.06307   -0.01432   -0.00087    0.02507
AFIX  23
H2A   2    0.433466    0.043571    0.365650    11.00000   -1.20000
H2B   2    0.468419    0.133820    0.428991    11.00000   -1.20000
AFIX   0
C3    1    0.184203    0.210425    0.302069    11.00000    0.03992    0.04023 =
         0.04023   -0.00823    0.00517   -0.00267
C4    1    0.060408    0.227545    0.066504    11.00000    0.04843    0.03961 =
         0.04164    0.00550    0.01102    0.00176
C5    1   -0.083088    0.195542    0.040842    11.00000    0.04719    0.04679 =
         0.05202    0.00307    0.01439    0.00500
AFIX  43
H5A   2   -0.153269    0.217738    0.072272    11.00000   -1.20000
AFIX   0
C6    1   -0.119799    0.130720   -0.031534    11.00000    0.05286    0.04790 =
         0.05461    0.00271    0.00135   -0.00250
AFIX  43
H6A   2   -0.215565    0.109408   -0.048624    11.00000   -1.20000
AFIX   0
C7    1   -0.017320    0.096470   -0.079539    11.00000    0.07257    0.04583 =
         0.04030    0.00380    0.00414    0.01057
C8    1    0.124366    0.129068   -0.052871    11.00000    0.06591    0.06800 =
         0.05190   -0.00081    0.02103    0.01526
AFIX  43
H8A   2    0.194314    0.106780   -0.084446    11.00000   -1.20000
AFIX   0
C9    1    0.164673    0.194223    0.019859    11.00000    0.04839    0.06365 =
         0.05123    0.00196    0.01527    0.00072
AFIX  43
H9A   2    0.260593    0.215242    0.037046    11.00000   -1.20000
AFIX   0
C10   1   -0.060617    0.026697   -0.159636    11.00000    0.11242    0.06307 =
         0.05127   -0.00835   -0.00245    0.01427
AFIX  137
H10A  2   -0.162306    0.011853   -0.167541    11.00000   -1.50000
H10B  2   -0.003359   -0.028651   -0.143909    11.00000   -1.50000
H10C  2   -0.043770    0.052439   -0.218486    11.00000   -1.50000
AFIX   0
C11   1   -0.129628    0.144956    0.348869    11.00000    0.04734    0.04520 =
         0.04782    0.00382    0.01554   -0.00519
C12   1   -0.154396    0.049818    0.350628    11.00000    0.06508    0.04704 =
         0.06264    0.01002    0.01714   -0.00658
AFIX  43
H12A  2   -0.096542    0.012396    0.397093    11.00000   -1.20000
AFIX   0
C13   1   -0.265960    0.012277    0.282395    11.00000    0.07104    0.04704 =
         0.08259   -0.00520    0.02788   -0.01516
AFIX  43
H13A  2   -0.283686   -0.051186    0.283600    11.00000   -1.20000
AFIX   0
C14   1   -0.352555    0.066054    0.212064    11.00000    0.04910    0.06875 =
         0.06075   -0.01472    0.02260   -0.01023
C15   1   -0.326743    0.161194    0.212432    11.00000    0.04407    0.06647 =
         0.05781    0.00526    0.01387   -0.00006
AFIX  43
H15A  2   -0.385013    0.198570    0.166125    11.00000   -1.20000
AFIX   0
C16   1   -0.216352    0.200749    0.280258    11.00000    0.04667    0.04505 =
         0.06222    0.00635    0.01566   -0.00222
AFIX  43
H16A  2   -0.200151    0.264433    0.280000    11.00000   -1.20000
AFIX   0
C17   1   -0.471926    0.023141    0.136074    11.00000    0.06889    0.09959 =
         0.08944   -0.04133    0.01478   -0.01441
AFIX  137
H17A  2   -0.473820   -0.042708    0.146120    11.00000   -1.50000
H17B  2   -0.453558    0.035434    0.073476    11.00000   -1.50000
H17C  2   -0.564385    0.049382    0.140254    11.00000   -1.50000
HKLF 4
REM  11064_0m in P2(1)/n
REM R1 =  0.0365 for   3756 Fo > 4sig(Fo)  and  0.0474 for all   4652 data
REM    236 parameters refined using      0 restraints
END
;
