# Supplementary material for: 4-Methyl-N-[(Z)-3-(4-methyl­phen­ylsulfon­yl)-1,3-thia­zolidin-2-yl­idene]benzene­sulfonamide
Source: Acta Crystallogr Sect E Struct Rep Online. 2011 Jul 23;67(Pt 8):o2103. doi: 10.1107/S1600536811028807 (PMC3213545; doi:10.1107/S1600536811028807)
Supplement: Supplementary file 2 [file e-67-o2103-Isup2.hkl]

# 
# h,k,l, Fc-squared, Fo-squared, sigma(Fo-squared) and status flag 
# 
data_I
_shelx_title ' 1 in P2(1)/n' 
_shelx_refln_list_code          4 
_shelx_F_calc_maximum      258.54 
_exptl_crystal_F_000       856.00 
_reflns_d_resolution_high  0.7494 
 
loop_ 
 _symmetry_equiv_pos_as_xyz 
 'x, y, z' 
 '-x+1/2, y+1/2, -z+1/2' 
 '-x, -y, -z' 
 'x-1/2, -y-1/2, z-1/2' 
 
_cell_length_a     9.3825 
_cell_length_b    14.4047 
_cell_length_c    14.2279 
_cell_angle_alpha  90.000 
_cell_angle_beta  102.666 
_cell_angle_gamma  90.000 
 
_shelx_F_squared_multiplier     1.000 
 
loop_ 
 _refln_index_h 
 _refln_index_k 
 _refln_index_l 
 _refln_F_squared_calc 
 _refln_F_squared_meas 
 _refln_F_squared_sigma 
 _refln_observed_status 
   2   0   0     4678.74     4793.62     55.71 o 
   4   0   0      151.55      189.22      3.80 o 
   6   0   0     1241.55     1191.89     17.86 o 
   8   0   0      559.87      539.11     12.21 o 
  10   0   0        2.91        0.77      2.07 o 
  12   0   0       58.26       59.97      5.17 o 
   1   1   0      338.46      365.76      5.02 o 
   2   1   0     3497.76     3429.21     29.94 o 
   3   1   0       44.40       27.09      0.87 o 
   4   1   0     1487.95     1482.18     14.80 o 
   5   1   0        1.42       -0.10      0.62 o 
   6   1   0      262.17      226.82      3.87 o 
   7   1   0        1.38       -0.76      1.14 o 
   8   1   0       11.49       10.01      1.53 o 
   9   1   0        1.77       -0.03      1.47 o 
  10   1   0        7.91        8.67      1.85 o 
  11   1   0        0.13        0.96      1.70 o 
  12   1   0      101.58      110.19      5.86 o 
   0   2   0    28061.38    21940.48    486.92 o 
   1   2   0       22.59       24.59      0.41 o 
   2   2   0      690.72      702.59      5.74 o 
   3   2   0       10.28        9.12      0.59 o 
   4   2   0      651.93      647.87      7.03 o 
   5   2   0       16.77       17.72      1.21 o 
   6   2   0      258.04      270.45      4.00 o 
   7   2   0     1304.64     1285.11     15.04 o 
   8   2   0        0.41       -0.61      1.23 o 
   9   2   0       91.79       99.62      3.49 o 
  10   2   0       48.07       53.26      4.23 o 
  11   2   0       29.10       28.56      2.61 o 
  12   2   0       24.78       30.63      2.91 o 
   1   3   0      771.81      812.27      6.80 o 
   2   3   0     4535.57     4647.25     38.31 o 
   3   3   0     1053.95      995.81      9.33 o 
   4   3   0      893.85      982.53      9.44 o 
   5   3   0     1335.44     1330.89     13.68 o 
   6   3   0        3.24        2.53      0.85 o 
   7   3   0       39.61       41.97      2.06 o 
   8   3   0        0.00       -1.14      1.14 o 
   9   3   0       12.26       11.85      1.86 o 
  10   3   0        0.21        0.78      1.57 o 
  11   3   0       11.50       10.24      2.08 o 
  12   3   0       31.68       36.01      3.10 o 
   0   4   0     2887.49     3022.91     36.68 o 
   1   4   0       76.46       73.40      0.98 o 
   2   4   0      185.38      225.56      2.28 o 
   3   4   0      114.15      125.31      2.09 o 
   4   4   0      416.87      427.71      4.97 o 
   5   4   0      894.99      979.82      9.68 o 
   6   4   0      163.35      182.97      3.49 o 
   7   4   0     3589.20     3537.49     37.67 o 
   8   4   0      186.49      181.78      5.84 o 
   9   4   0      456.44      471.48      8.25 o 
  10   4   0       10.47        9.36      1.93 o 
  11   4   0       47.51       47.44      3.13 o 
   1   5   0       38.22       32.79      0.60 o 
   2   5   0       16.91       29.82      0.64 o 
   3   5   0      307.96      266.93      3.25 o 
   4   5   0       28.01       14.74      0.80 o 
   5   5   0     1637.02     1673.81     18.36 o 
   6   5   0       76.55       84.86      2.14 o 
   7   5   0      117.10      113.36      3.56 o 
   8   5   0        1.51        2.44      1.44 o 
   9   5   0       23.39       23.75      2.23 o 
  10   5   0        0.25        0.29      1.59 o 
  11   5   0        5.19        5.32      1.90 o 
   0   6   0    12013.22    11930.21    123.49 o 
   1   6   0      350.84      381.02      3.33 o 
   2   6   0      292.51      326.64      3.69 o 
   3   6   0     1253.81     1249.87     11.60 o 
   4   6   0      467.80      474.94      5.46 o 
   5   6   0      100.37       98.11      2.76 o 
   6   6   0      353.89      323.68      4.88 o 
   7   6   0      381.68      390.43      5.84 o 
   8   6   0       32.13       25.43      2.02 o 
   9   6   0       87.69       97.56      4.03 o 
  10   6   0       15.20       16.45      2.43 o 
  11   6   0        0.07       -1.94      1.94 o 
   1   7   0       85.49      107.41      1.49 o 
   2   7   0      135.34      144.09      1.78 o 
   3   7   0       54.31       41.42      0.94 o 
   4   7   0       90.64       62.66      1.47 o 
   5   7   0     1435.01     1488.22     16.50 o 
   6   7   0       16.74       17.07      1.29 o 
   7   7   0      102.50       97.34      2.63 o 
   8   7   0        0.73       -0.27      1.53 o 
   9   7   0       96.12       87.99      3.92 o 
  10   7   0       52.95       49.89      3.37 o 
  11   7   0       16.98       17.91      3.50 o 
   0   8   0     4143.03     4078.40     42.07 o 
   1   8   0      634.02      634.88      6.11 o 
   2   8   0       48.63       74.14      1.16 o 
   3   8   0       92.94      117.40      1.99 o 
   4   8   0      270.32      269.22      3.53 o 
   5   8   0      192.71      207.06      3.38 o 
   6   8   0      631.37      629.26     10.47 o 
   7   8   0       48.91       43.23      2.28 o 
   8   8   0       27.02       30.07      2.45 o 
   9   8   0        2.25        3.67      1.86 o 
  10   8   0        0.02       -0.52      1.85 o 
  11   8   0        5.01        8.22      2.47 o 
   1   9   0        6.61        4.21      0.68 o 
   2   9   0      364.58      365.27      3.69 o 
   3   9   0      927.25      878.24      9.35 o 
   4   9   0       39.34       37.31      2.42 o 
   5   9   0      111.15      102.38      2.22 o 
   6   9   0       96.82       91.77      2.82 o 
   7   9   0        1.60        0.68      1.24 o 
   8   9   0       54.95       56.81      3.20 o 
   9   9   0       51.64       43.90      4.37 o 
  10   9   0        7.14        6.28      3.54 o 
   0  10   0     1896.83     1846.90     25.41 o 
   1  10   0       84.27       80.14      1.59 o 
   2  10   0      732.76      754.53      7.36 o 
   3  10   0      117.16      107.43      1.82 o 
   4  10   0      468.85      476.72      6.90 o 
   5  10   0       73.78       66.43      2.35 o 
   6  10   0        1.83        3.37      1.25 o 
   7  10   0       69.89       71.46      3.91 o 
   8  10   0       77.22       74.62      3.39 o 
   9  10   0       78.60       87.32      5.17 o 
  10  10   0       89.94       95.58      5.78 o 
   1  11   0      139.94      132.47      2.03 o 
   2  11   0        6.46       12.65      1.09 o 
   3  11   0     1278.33     1277.56     12.13 o 
   4  11   0       51.48       45.28      1.82 o 
   5  11   0      847.39      830.18     11.18 o 
   6  11   0        2.85        4.22      1.31 o 
   7  11   0        9.32       11.54      2.40 o 
   8  11   0       68.73       75.22      5.34 o 
   9  11   0        0.04        2.13      2.39 o 
  10  11   0        8.47       13.59      3.30 o 
   0  12   0       80.47       81.08      2.46 o 
   1  12   0       12.27       13.72      0.82 o 
   2  12   0      592.75      522.06      6.03 o 
   3  12   0       69.81       61.21      2.04 o 
   4  12   0       85.45       77.88      2.42 o 
   5  12   0      154.47      148.61      3.82 o 
   6  12   0       14.34       16.04      2.43 o 
   7  12   0       49.91       54.14      5.67 o 
   8  12   0        1.02       -0.49      2.02 o 
   9  12   0       71.27       98.12      6.32 o 
   1  13   0        9.66       11.73      1.33 o 
   2  13   0        3.01       -0.15      1.63 o 
   3  13   0        9.25        6.50      1.52 o 
   4  13   0       31.15       24.59      2.19 o 
   5  13   0      239.18      233.59      5.86 o 
   6  13   0        9.07        8.82      1.70 o 
   7  13   0        0.27       -2.24      4.70 o 
   8  13   0       33.02       40.32      3.92 o 
   0  14   0      255.82      274.25     10.37 o 
   1  14   0       52.77       50.65      3.67 o 
   2  14   0      106.23      110.12      3.47 o 
   3  14   0        4.06        5.44      1.55 o 
   4  14   0       74.87       88.53      6.12 o 
   5  14   0      114.99      121.02      4.20 o 
   6  14   0        3.78        4.15      1.55 o 
   7  14   0       45.35       49.28      2.90 o 
   8  14   0        3.27        3.97      2.15 o 
   1  15   0      124.46      126.86      6.72 o 
   2  15   0       30.39       39.27      3.21 o 
   3  15   0       30.27       31.91      3.09 o 
   4  15   0       68.34       79.76      4.46 o 
   5  15   0        2.89        1.02      1.63 o 
   6  15   0       15.07       12.70      2.21 o 
   7  15   0        0.09       -1.54      1.54 o 
   0  16   0      180.54      191.99      8.70 o 
   1  16   0       32.00       24.66      2.81 o 
   2  16   0       76.27       77.88      4.20 o 
   3  16   0        0.06        1.90      2.11 o 
   4  16   0       61.53       58.65      7.19 o 
   5  16   0        7.53        2.24      4.43 o 
   6  16   0        0.88       -1.62      2.21 o 
   1  17   0      118.36      132.15      5.28 o 
   2  17   0       40.26       44.17      3.65 o 
   3  17   0       10.50       14.88      2.72 o 
   4  17   0        0.91        0.01      2.13 o 
   5  17   0       12.83       19.65      3.20 o 
   0  18   0       44.10       46.95      5.22 o 
   1  18   0        8.82        8.08      2.41 o 
   2  18   0       22.29       20.67      2.97 o 
   3  18   0        8.48       13.35      4.75 o 
   4  18   0        0.76        1.52      2.43 o 
 -11   0   1        7.21        9.57      3.83 o 
  -9   0   1        5.60        4.34      2.27 o 
  -7   0   1      600.35      639.78     13.54 o 
  -5   0   1     4454.13     4733.27     63.98 o 
  -3   0   1        0.58        0.23      0.42 o 
  -1   0   1     7125.88     7089.71     67.92 o 
   1   0   1     2949.26     3264.67     30.73 o 
   3   0   1    14803.01    15067.74    312.11 o 
   5   0   1     3558.28     3876.72     52.97 o 
   7   0   1      171.35      151.12      5.83 o 
   9   0   1       12.05       17.72      3.81 o 
  11   0   1        1.46        1.57      2.53 o 
 -12   1   1        0.03        0.89      2.00 o 
 -11   1   1      101.41      115.03      4.08 o 
 -10   1   1        0.89        0.55      1.53 o 
  -9   1   1      602.36      581.36     10.40 o 
  -8   1   1        2.43       -1.28      1.28 o 
  -7   1   1       52.88       46.59      2.23 o 
  -6   1   1      856.14      778.03      8.71 o 
  -5   1   1      218.51      210.00      3.38 o 
  -4   1   1      135.51      175.76      2.74 o 
  -3   1   1     2843.03     2871.50     24.02 o 
  -2   1   1       49.08       59.80      1.03 o 
  -1   1   1     7046.72     7204.90     52.91 o 
   0   1   1     1575.06     1641.47     12.62 o 
   1   1   1     5062.05     5451.59     44.50 o 
   2   1   1     2087.50     2136.83     18.57 o 
   3   1   1       68.47       74.43      1.80 o 
   4   1   1      291.37      294.42      4.13 o 
   5   1   1      493.60      511.41      5.66 o 
   6   1   1      449.60      448.59      5.74 o 
   7   1   1     1385.05     1404.88     16.33 o 
   8   1   1      104.71      106.18      3.49 o 
   9   1   1       69.71       63.54      3.03 o 
  10   1   1        0.16       -1.55      1.55 o 
  11   1   1        8.64       12.94      2.14 o 
  12   1   1        4.49        8.92      2.29 o 
 -12   2   1       66.49       73.51      4.61 o 
 -11   2   1       19.04       18.37      3.47 o 
 -10   2   1       70.31       78.88      3.35 o 
  -9   2   1        2.73        2.46      1.55 o 
  -8   2   1       36.39       42.46      2.46 o 
  -7   2   1      125.49      128.98      3.39 o 
  -6   2   1     3199.47     3412.00     36.11 o 
  -5   2   1     3844.82     3870.19     40.39 o 
  -4   2   1        9.25       15.33      0.99 o 
  -3   2   1      246.24      261.03      3.82 o 
  -2   2   1     2721.57     2958.45     21.79 o 
  -1   2   1     5527.25     5781.60     43.03 o 
   0   2   1     6021.43     5683.07     41.86 o 
   1   2   1    11137.20    11197.37    167.18 o 
   2   2   1     4712.05     4836.31     39.22 o 
   3   2   1     6810.69     6856.01     90.54 o 
   4   2   1     5269.69     5815.30     54.92 o 
   5   2   1      732.51      806.03      8.22 o 
   6   2   1      644.52      635.22      7.51 o 
   7   2   1      163.37      162.75      3.60 o 
   8   2   1       60.26       44.71      2.66 o 
   9   2   1      165.27      162.22      4.46 o 
  10   2   1      178.48      177.70      4.93 o 
  11   2   1        0.61        1.12      1.81 o 
 -12   3   1       28.05       29.16      2.80 o 
 -11   3   1       26.32       30.27      2.68 o 
 -10   3   1       52.21       55.35      4.48 o 
  -9   3   1       23.07       23.16      2.12 o 
  -8   3   1        0.64        2.71      1.24 o 
  -7   3   1       18.94       13.38      1.85 o 
  -6   3   1      255.16      267.99      5.95 o 
  -5   3   1      454.01      469.67      6.12 o 
  -4   3   1     1739.77     1827.96     17.98 o 
  -3   3   1      482.35      532.37      5.05 o 
  -2   3   1    16153.53    15578.78    117.25 o 
  -1   3   1     2235.41     2273.26     16.58 o 
   0   3   1     6797.11     6565.99     53.32 o 
   1   3   1    13347.13    13216.49    225.21 o 
   2   3   1     1009.99     1097.88     10.68 o 
   3   3   1        3.54        2.04      0.68 o 
   4   3   1      256.74      264.70      3.57 o 
   5   3   1       85.19      106.67      2.01 o 
   6   3   1      856.20      863.60      9.65 o 
   7   3   1      172.35      183.48      3.83 o 
   8   3   1      201.84      180.76      4.45 o 
   9   3   1       18.50       14.90      1.92 o 
  10   3   1       10.66        8.73      2.21 o 
  11   3   1        6.36        4.92      1.90 o 
 -12   4   1       63.64       66.67      3.72 o 
 -11   4   1        0.04       -0.95      1.73 o 
 -10   4   1        4.43        7.09      1.76 o 
  -9   4   1      348.87      311.94      6.28 o 
  -8   4   1      168.11      159.00      3.64 o 
  -7   4   1       83.21       79.93      3.04 o 
  -6   4   1     1913.33     1876.75     18.91 o 
  -5   4   1      262.98      298.59      4.29 o 
  -4   4   1      982.75      971.27      9.97 o 
  -3   4   1     1196.97     1299.58     11.16 o 
  -2   4   1     1225.76     1203.32     10.19 o 
  -1   4   1     4049.97     4078.12     31.44 o 
   0   4   1      860.20      878.77      6.91 o 
   1   4   1      171.83      149.05      1.70 o 
   2   4   1     2707.99     2559.08     24.08 o 
   3   4   1     2021.22     2230.30     21.62 o 
   4   4   1      173.95      145.93      2.62 o 
   5   4   1       30.96       25.66      1.13 o 
   6   4   1     1652.55     1642.07     18.40 o 
   7   4   1      218.09      223.66      4.26 o 
   8   4   1      124.15      106.34      3.43 o 
   9   4   1       27.66       22.62      2.18 o 
  10   4   1      131.34      134.76      4.29 o 
  11   4   1       10.14        4.71      1.98 o 
 -11   5   1       22.57       22.52      2.44 o 
 -10   5   1       39.61       35.52      2.57 o 
  -9   5   1      120.38      110.56      3.66 o 
  -8   5   1       34.64       29.36      1.90 o 
  -7   5   1      224.19      200.02      3.53 o 
  -6   5   1      248.93      218.40      3.46 o 
  -5   5   1       23.09       17.50      0.95 o 
  -4   5   1       20.12       13.30      1.26 o 
  -3   5   1     2530.68     2756.49     22.96 o 
  -2   5   1      469.67      360.50      3.63 o 
  -1   5   1        0.42        1.50      0.25 o 
   0   5   1        1.06        4.89      0.38 o 
   1   5   1       27.57       14.17      0.49 o 
   2   5   1      740.11      844.37      8.56 o 
   3   5   1      154.17      128.13      2.05 o 
   4   5   1      166.62      162.17      2.60 o 
   5   5   1       53.01       57.95      1.82 o 
   6   5   1     1317.37     1305.13     15.00 o 
   7   5   1      232.31      226.25      4.73 o 
   8   5   1      237.96      227.72      5.69 o 
   9   5   1      104.81      108.17      4.12 o 
  10   5   1       10.26       10.33      2.15 o 
  11   5   1        0.91        0.02      1.94 o 
 -11   6   1        5.19        0.29      2.17 o 
 -10   6   1        3.30        7.38      2.38 o 
  -9   6   1       56.69       59.51      2.97 o 
  -8   6   1       24.19       17.91      1.59 o 
  -7   6   1        0.18       -0.91      0.91 o 
  -6   6   1      409.79      405.37      5.65 o 
  -5   6   1     3054.36     3142.59     33.21 o 
  -4   6   1     1437.20     1491.03     14.93 o 
  -3   6   1      347.47      403.21      4.50 o 
  -2   6   1        8.49       14.14      0.49 o 
  -1   6   1       11.01       34.38      0.66 o 
   0   6   1     2498.28     2461.62     19.02 o 
   1   6   1     3747.89     3834.89     27.99 o 
   2   6   1      722.83      719.84      7.49 o 
   3   6   1     1507.11     1420.15     14.19 o 
   4   6   1      224.85      268.26      3.64 o 
   5   6   1        4.08        7.81      0.93 o 
   6   6   1      614.46      581.23      7.61 o 
   7   6   1       57.35       48.57      3.65 o 
   8   6   1       13.53        7.22      1.84 o 
   9   6   1       44.93       38.40      2.93 o 
  10   6   1       64.54       80.13      3.97 o 
  11   6   1       16.55       16.99      2.70 o 
 -11   7   1        7.45        9.94      4.63 o 
 -10   7   1       27.34       22.83      2.60 o 
  -9   7   1      261.96      267.94      6.44 o 
  -8   7   1       16.96       17.06      1.75 o 
  -7   7   1      218.57      211.55      3.85 o 
  -6   7   1        1.82        2.83      0.93 o 
  -5   7   1       31.02       21.61      1.19 o 
  -4   7   1        7.05        7.43      0.64 o 
  -3   7   1      101.23       96.14      1.61 o 
  -2   7   1      237.62      314.74      3.09 o 
  -1   7   1      142.08      150.92      1.69 o 
   0   7   1      434.30      501.39      4.29 o 
   1   7   1      230.59      261.02      2.50 o 
   2   7   1      379.31      396.05      4.24 o 
   3   7   1        3.56       11.74      1.19 o 
   4   7   1      313.65      313.19      4.03 o 
   5   7   1      357.20      365.49      6.40 o 
   6   7   1        1.43        1.94      0.99 o 
   7   7   1      468.16      473.55      7.69 o 
   8   7   1      281.75      289.04      7.49 o 
   9   7   1       86.56       84.48      3.89 o 
  10   7   1        4.26        3.24      2.00 o 
  11   7   1       10.70       16.24      2.71 o 
 -11   8   1        6.64       13.85      4.26 o 
 -10   8   1       24.50       24.27      2.59 o 
  -9   8   1       16.58       18.39      2.34 o 
  -8   8   1       24.24       23.72      1.96 o 
  -7   8   1      179.98      162.79      6.56 o 
  -6   8   1      563.79      549.47      7.13 o 
  -5   8   1     1337.39     1317.54     14.70 o 
  -4   8   1       83.75       95.20      2.09 o 
  -3   8   1       32.37       27.32      0.96 o 
  -2   8   1      282.58      260.38      2.69 o 
  -1   8   1        1.40        5.80      0.96 o 
   0   8   1      350.58      428.21      4.02 o 
   1   8   1     2682.94     2665.16     23.49 o 
   2   8   1        6.00        4.21      0.61 o 
   3   8   1     1344.58     1296.63     13.18 o 
   4   8   1      319.54      327.75      3.91 o 
   5   8   1      383.30      368.06      5.16 o 
   6   8   1      412.04      388.65      5.63 o 
   7   8   1      106.64      108.81      3.39 o 
   8   8   1       28.11       36.02      2.69 o 
   9   8   1      143.66      143.01      4.81 o 
  10   8   1        1.94        3.80      2.17 o 
 -10   9   1        4.11       -0.64      2.90 o 
  -9   9   1      135.59      157.43      5.41 o 
  -8   9   1       85.98       93.43      3.16 o 
  -7   9   1        8.35        5.80      1.34 o 
  -6   9   1        5.50        7.81      1.38 o 
  -5   9   1      249.58      268.82      4.61 o 
  -4   9   1       87.28       86.62      2.22 o 
  -3   9   1        0.03        0.25      0.44 o 
  -2   9   1      473.78      473.61      4.78 o 
  -1   9   1      655.85      636.05      6.11 o 
   0   9   1     1413.21     1516.70     12.81 o 
   1   9   1      222.06      191.65      2.84 o 
   2   9   1       61.43       31.83      1.06 o 
   3   9   1      234.59      206.33      2.93 o 
   4   9   1        2.29        2.25      1.34 o 
   5   9   1        3.97        8.47      1.03 o 
   6   9   1       55.62       52.12      2.36 o 
   7   9   1      103.27      113.36      3.40 o 
   8   9   1       13.32       15.15      2.18 o 
   9   9   1        1.35        2.38      1.94 o 
  10   9   1        0.65        2.58      2.20 o 
 -10  10   1       28.40       44.42      4.34 o 
  -9  10   1        4.47        4.89      2.77 o 
  -8  10   1        0.79       -0.33      2.10 o 
  -7  10   1        2.86        3.04      1.28 o 
  -6  10   1      478.87      470.14      7.24 o 
  -5  10   1     1023.47     1008.66     13.05 o 
  -4  10   1      101.65       90.88      2.12 o 
  -3  10   1        2.96        3.72      0.57 o 
  -2  10   1      235.95      250.99      2.89 o 
  -1  10   1      232.12      250.41      2.70 o 
   0  10   1      478.87      516.63      4.87 o 
   1  10   1        6.94        9.30      0.74 o 
   2  10   1       88.10       75.40      1.72 o 
   3  10   1     1778.46     1787.99     16.59 o 
   4  10   1      343.60      345.17      5.60 o 
   5  10   1        3.05        4.38      1.21 o 
   6  10   1      314.62      295.71      5.39 o 
   7  10   1       36.28       39.00      2.26 o 
   8  10   1        0.00        2.26      1.73 o 
   9  10   1       22.14       20.06      3.21 o 
  10  10   1       42.61       58.65      4.92 o 
 -10  11   1        2.84        4.56      2.96 o 
  -9  11   1        0.26       -1.78      3.24 o 
  -8  11   1       33.80       28.21      3.54 o 
  -7  11   1       60.91       65.85      4.80 o 
  -6  11   1      112.35      119.93      4.94 o 
  -5  11   1      715.86      698.05      9.92 o 
  -4  11   1        0.25        0.71      0.81 o 
  -3  11   1        1.85        0.22      1.13 o 
  -2  11   1      564.43      591.48      6.51 o 
  -1  11   1      171.70      178.16      2.29 o 
   0  11   1      928.04      927.89      8.89 o 
   1  11   1      174.39      186.13      2.55 o 
   2  11   1       48.87       49.11      1.54 o 
   3  11   1      192.54      186.48      2.62 o 
   4  11   1        2.17        1.70      0.92 o 
   5  11   1        3.89        1.33      1.11 o 
   6  11   1       51.44       56.01      2.42 o 
   7  11   1       18.59       14.89      3.64 o 
   8  11   1       73.79       78.56      4.74 o 
   9  11   1        6.82        7.91      2.83 o 
  -9  12   1       19.15       20.39      3.38 o 
  -8  12   1        6.41       10.24      2.55 o 
  -7  12   1        0.78       -1.61      1.84 o 
  -6  12   1        2.47        3.10      1.59 o 
  -5  12   1       13.45       12.65      1.66 o 
  -4  12   1      714.62      758.94     12.44 o 
  -3  12   1      214.84      203.72      4.19 o 
  -2  12   1       81.51       77.39      2.04 o 
  -1  12   1      321.88      268.54      3.53 o 
   0  12   1        0.82       -0.60      0.60 o 
   1  12   1       97.57       98.81      2.19 o 
   2  12   1      453.54      460.65      5.54 o 
   3  12   1       61.29       54.40      2.06 o 
   4  12   1        2.29        1.60      0.90 o 
   5  12   1      145.71      134.33     14.32 o 
   6  12   1        1.24        1.92      1.84 o 
   7  12   1       10.66       13.59      2.59 o 
   8  12   1        2.26        2.20      5.27 o 
   9  12   1        0.33        0.36      2.54 o 
  -9  13   1       15.70       15.14      2.74 o 
  -8  13   1        4.73        3.05      1.94 o 
  -7  13   1        0.86       -1.17      1.60 o 
  -6  13   1        3.14        5.43      1.59 o 
  -5  13   1      256.15      250.63      6.08 o 
  -4  13   1       12.64       14.36      1.89 o 
  -3  13   1       22.08       22.86      2.03 o 
  -2  13   1      915.48      877.28     11.86 o 
  -1  13   1       12.92       10.05      1.27 o 
   0  13   1      199.71      198.47      3.37 o 
   1  13   1      164.17      148.92      2.54 o 
   2  13   1       58.96       65.35      2.33 o 
   3  13   1      153.17      151.47      4.16 o 
   4  13   1       60.10       60.16      2.63 o 
   5  13   1       84.94       81.94      2.97 o 
   6  13   1      122.78      128.12      6.09 o 
   7  13   1       19.48       22.81      3.66 o 
   8  13   1       25.81       24.44      3.39 o 
  -8  14   1        8.67        7.95      2.29 o 
  -7  14   1       17.14       19.10      2.17 o 
  -6  14   1        0.00       -1.55      1.68 o 
  -5  14   1       78.50       84.81      5.11 o 
  -4  14   1      254.07      261.11      6.04 o 
  -3  14   1      191.03      191.99      4.88 o 
  -2  14   1      116.39      115.69      3.15 o 
  -1  14   1      620.67      559.00      9.44 o 
   0  14   1       14.09       16.54      2.30 o 
   1  14   1       26.96       34.58      2.91 o 
   2  14   1       14.75       18.81      2.51 o 
   3  14   1      164.36      189.27      6.65 o 
   4  14   1        7.59        7.93      1.75 o 
   5  14   1        2.08        0.75      1.63 o 
   6  14   1       11.01        8.30      2.16 o 
   7  14   1       18.54       19.40      2.51 o 
   8  14   1        0.24        1.21      2.01 o 
  -7  15   1        4.90        6.02      2.14 o 
  -6  15   1       14.00       15.21      2.31 o 
  -5  15   1        2.18        0.63      1.70 o 
  -4  15   1       90.11       84.26      3.77 o 
  -3  15   1        4.67        6.64      3.20 o 
  -2  15   1       67.65       57.95      3.63 o 
  -1  15   1       40.49       39.73      3.10 o 
   0  15   1        5.52        2.10      1.77 o 
   1  15   1      199.55      191.13      6.56 o 
   2  15   1      160.20      163.30      7.68 o 
   3  15   1       24.65       31.18      3.05 o 
   4  15   1      108.22      104.36      4.91 o 
   5  15   1       27.15       32.25      6.24 o 
   6  15   1        0.02        0.60      2.20 o 
   7  15   1       17.38       24.36      3.54 o 
  -6  16   1        7.59        8.77      2.73 o 
  -5  16   1      149.53      154.48     10.47 o 
  -4  16   1      104.98      107.39      4.99 o 
  -3  16   1        1.89        5.34      2.09 o 
  -2  16   1       17.32       20.93      2.63 o 
  -1  16   1        0.13       -1.26      1.69 o 
   0  16   1       27.70       23.06      2.65 o 
   1  16   1        0.36       -1.65      1.65 o 
   2  16   1        1.24       -1.03      1.71 o 
   3  16   1      306.59      320.49      8.72 o 
   4  16   1        3.63        0.95      3.53 o 
   5  16   1       23.17       21.37      3.10 o 
   6  16   1       67.48       66.63      4.83 o 
  -5  17   1       28.71       26.49      3.42 o 
  -4  17   1        3.95        6.70      2.63 o 
  -3  17   1        4.67        6.53      2.37 o 
  -2  17   1      137.21      150.89      5.77 o 
  -1  17   1       14.97       13.83      2.51 o 
   0  17   1       21.94       25.16      3.47 o 
   1  17   1       53.75       48.01      3.63 o 
   2  17   1        1.93        0.76      2.03 o 
   3  17   1        2.98        6.06      2.24 o 
   4  17   1        7.88        8.13      2.48 o 
   5  17   1       47.97       52.49      4.38 o 
  -4  18   1       31.44       36.13      5.03 o 
  -3  18   1       59.64       69.88      6.34 o 
  -2  18   1       14.04       20.24      4.06 o 
  -1  18   1       11.94       12.49      3.58 o 
   0  18   1       35.41       39.09      5.00 o 
   1  18   1        3.90        6.10      3.54 o 
   2  18   1       21.03       24.82      4.75 o 
   3  18   1      105.69      103.33      7.94 o 
   4  18   1       35.47       27.10      5.36 o 
  -1  19   1        1.74        1.81      3.23 o 
   0  19   1        8.12       11.84      3.91 o 
   1  19   1        4.21        5.27      3.57 o 
 -12   0   2       30.26       26.13      3.92 o 
 -10   0   2       93.08       75.25      4.68 o 
  -8   0   2        3.41        5.23      2.13 o 
  -6   0   2      818.12      886.81     13.71 o 
  -4   0   2     7802.20     8304.30     97.49 o 
  -2   0   2    66841.88    66641.83   2100.26 o 
   0   0   2      728.37      776.73      8.17 o 
   2   0   2      248.69      288.78      4.84 o 
   4   0   2      842.00      815.27     12.36 o 
   6   0   2      599.01      607.20     10.41 o 
   8   0   2      228.10      233.62      7.34 o 
  10   0   2        7.93        9.80      2.73 o 
 -12   1   2       26.66       32.31      2.85 o 
 -11   1   2        3.80        5.26      1.93 o 
 -10   1   2       39.97       34.90      2.50 o 
  -9   1   2       25.75       22.08      2.08 o 
  -8   1   2     1362.21     1322.60     17.31 o 
  -7   1   2      358.86      353.73      6.00 o 
  -6   1   2     4019.75     4070.84     39.36 o 
  -5   1   2        0.28        1.69      1.12 o 
  -4   1   2        1.62        2.71      0.46 o 
  -3   1   2      892.36      846.26      7.50 o 
  -2   1   2      502.07      510.51      3.85 o 
  -1   1   2     1619.14     1675.92     13.74 o 
   0   1   2     2572.24     2517.23     18.34 o 
   1   1   2    15722.15    16592.80    127.14 o 
   2   1   2       39.80       38.63      0.87 o 
   3   1   2      641.25      710.09      7.49 o 
   4   1   2     1070.56     1150.07     12.88 o 
   5   1   2        3.83        4.33      0.76 o 
   6   1   2      700.16      732.98      8.55 o 
   7   1   2       57.91       53.67      2.17 o 
   8   1   2      366.98      352.16      7.38 o 
   9   1   2        0.62        0.23      1.52 o 
  10   1   2       55.63       61.06      3.29 o 
  11   1   2        0.15       -1.68      1.68 o 
 -12   2   2        4.29        5.20      2.10 o 
 -11   2   2       40.23       41.30      2.92 o 
 -10   2   2        9.09        8.00      1.75 o 
  -9   2   2      130.12      114.46      3.65 o 
  -8   2   2      144.99      135.40      4.05 o 
  -7   2   2      370.04      370.83      6.18 o 
  -6   2   2      129.47      111.87      2.61 o 
  -5   2   2     1563.56     1554.48     14.61 o 
  -4   2   2     1507.93     1579.31     13.70 o 
  -3   2   2       30.95       27.25      0.72 o 
  -2   2   2     2367.42     2397.94     19.75 o 
  -1   2   2    26515.76    27360.57    487.04 o 
   0   2   2      585.87      620.28      4.26 o 
   1   2   2     3433.66     3277.95     25.01 o 
   2   2   2     4787.11     4954.25     50.89 o 
   3   2   2      198.35      236.74      3.10 o 
   4   2   2     1605.45     1575.94     17.17 o 
   5   2   2      250.55      210.10      3.95 o 
   6   2   2      710.98      672.83      7.97 o 
   7   2   2      291.96      272.73      4.49 o 
   8   2   2      341.27      350.61      8.38 o 
   9   2   2       20.11       15.15      2.06 o 
  10   2   2        0.01        0.15      1.66 o 
  11   2   2        3.18        5.58      1.99 o 
 -12   3   2        3.15        5.16      2.06 o 
 -11   3   2        7.10        7.03      1.98 o 
 -10   3   2       78.75       75.70      3.27 o 
  -9   3   2      146.96      136.55      3.94 o 
  -8   3   2      104.32      104.63      3.30 o 
  -7   3   2      871.22      880.06     11.99 o 
  -6   3   2     1129.72     1207.44     13.80 o 
  -5   3   2       34.99       45.35      1.48 o 
  -4   3   2      696.05      778.26      7.18 o 
  -3   3   2     2887.17     2708.74     21.28 o 
  -2   3   2      485.66      482.27      4.07 o 
  -1   3   2      623.01      617.16      5.24 o 
   0   3   2     1720.80     1820.76     13.23 o 
   1   3   2    46720.59    42161.78   1401.20 o 
   2   3   2      861.78      871.00      9.82 o 
   3   3   2       27.76       50.53      1.63 o 
   4   3   2     3571.91     3697.79     38.43 o 
   5   3   2      371.09      411.77      5.72 o 
   6   3   2      376.15      360.67      5.74 o 
   7   3   2      246.38      232.13      4.41 o 
   8   3   2       97.69      103.67      3.57 o 
   9   3   2       62.50       64.51      3.14 o 
  10   3   2       24.11       23.39      2.40 o 
  11   3   2        4.34        4.59      1.95 o 
 -12   4   2        1.13        0.88      1.99 o 
 -11   4   2      186.73      207.48      5.48 o 
 -10   4   2       36.01       29.82      2.41 o 
  -9   4   2      117.40       94.94      4.25 o 
  -8   4   2        2.46        1.82      1.18 o 
  -7   4   2        0.93       -0.35      0.82 o 
  -6   4   2      702.13      724.33      8.91 o 
  -5   4   2      450.63      388.29      4.79 o 
  -4   4   2      155.69      183.54      2.38 o 
  -3   4   2      240.47      350.02      3.08 o 
  -2   4   2      144.92      199.41      1.91 o 
  -1   4   2       99.40       57.63      1.42 o 
   0   4   2     2821.90     2999.78     24.13 o 
   1   4   2      567.14      471.14      4.22 o 
   2   4   2       33.86       18.67      0.85 o 
   3   4   2      656.70      720.74      8.35 o 
   4   4   2       82.73      108.16      2.49 o 
   5   4   2     1646.14     1636.30     20.14 o 
   6   4   2      100.71      112.12      2.81 o 
   7   4   2        0.05       -0.52      1.24 o 
   8   4   2       48.32       37.42      2.50 o 
   9   4   2      151.29      161.87      4.54 o 
  10   4   2        2.11        2.34      1.70 o 
  11   4   2       13.60       12.14      2.63 o 
 -12   5   2       17.10       14.78      3.58 o 
 -11   5   2       20.37       21.07      2.42 o 
 -10   5   2       15.99       14.12      1.97 o 
  -9   5   2       95.62       97.73      3.40 o 
  -8   5   2      133.47      134.56      3.57 o 
  -7   5   2        1.77        1.65      0.97 o 
  -6   5   2      238.63      218.42      3.68 o 
  -5   5   2       49.51       50.67      1.36 o 
  -4   5   2      853.16      916.10      8.31 o 
  -3   5   2     2862.42     2847.26     23.67 o 
  -2   5   2     2147.32     2230.05     17.39 o 
  -1   5   2      231.22      191.30      5.80 o 
   0   5   2      309.38      303.29      2.84 o 
   1   5   2     2789.21     2786.65     24.26 o 
   2   5   2      444.28      492.36      6.62 o 
   3   5   2      395.60      375.03      4.86 o 
   4   5   2      133.79      185.47      3.13 o 
   5   5   2      253.84      271.57      4.74 o 
   6   5   2      260.66      244.38      4.39 o 
   7   5   2      261.54      274.89      5.43 o 
   8   5   2      107.00      113.52      4.12 o 
   9   5   2        0.48        1.93      1.88 o 
  10   5   2        8.64       10.35      2.29 o 
  11   5   2       37.79       37.98      3.42 o 
 -11   6   2       37.49       47.20      3.09 o 
 -10   6   2       25.88       26.36      2.32 o 
  -9   6   2       16.07       16.01      2.37 o 
  -8   6   2       86.16       85.27      2.66 o 
  -7   6   2        2.12        0.99      0.88 o 
  -6   6   2      426.18      424.25      5.36 o 
  -5   6   2       10.63       14.44      2.22 o 
  -4   6   2      114.84       76.39      3.79 o 
  -3   6   2       83.40       92.39      1.55 o 
  -2   6   2     3411.16     3235.78     31.34 o 
  -1   6   2      863.92      791.42      8.76 o 
   0   6   2     1210.53     1330.92     11.89 o 
   1   6   2        1.52       27.37      0.79 o 
   2   6   2      667.02      762.67      8.64 o 
   3   6   2      252.47      288.43      4.55 o 
   4   6   2        1.08        5.85      0.79 o 
   5   6   2       77.58       86.66      2.54 o 
   6   6   2      141.01      136.51      2.99 o 
   7   6   2        1.66        2.36      1.37 o 
   8   6   2       24.06       23.96      2.50 o 
   9   6   2        0.37       -0.38      1.77 o 
  10   6   2       44.99       45.09      3.39 o 
  11   6   2        0.00        3.23      2.17 o 
 -11   7   2       26.04       25.43      2.82 o 
 -10   7   2       19.04       21.82      2.50 o 
  -9   7   2       10.44        5.20      1.85 o 
  -8   7   2      108.09      110.67      3.28 o 
  -7   7   2       51.79       54.19      1.98 o 
  -6   7   2     1346.11     1282.98     14.60 o 
  -5   7   2      291.45      290.73      4.16 o 
  -4   7   2      157.06      142.84      2.35 o 
  -3   7   2       40.12       30.78      0.83 o 
  -2   7   2     1655.29     1740.23     17.19 o 
  -1   7   2       54.62       62.71      2.25 o 
   0   7   2        2.44       13.11      0.54 o 
   1   7   2       40.81       38.03      0.86 o 
   2   7   2       45.40       39.42      1.72 o 
   3   7   2      800.84      805.09      9.53 o 
   4   7   2     1220.93     1271.72     13.20 o 
   5   7   2      323.26      316.55      4.72 o 
   6   7   2      755.96      741.33      9.38 o 
   7   7   2       22.97       17.04      1.86 o 
   8   7   2      345.46      345.85      7.50 o 
   9   7   2        4.84        4.32      1.97 o 
  10   7   2       80.46       91.09      4.29 o 
  11   7   2       17.84       24.25      3.70 o 
 -11   8   2        1.84        2.11      2.58 o 
 -10   8   2       17.26       23.71      2.66 o 
  -9   8   2        6.66        5.22      1.80 o 
  -8   8   2       62.23       65.87      3.10 o 
  -7   8   2        3.49        3.36      1.17 o 
  -6   8   2      637.52      618.09      8.78 o 
  -5   8   2       66.42       57.72      2.01 o 
  -4   8   2      937.34      926.07      8.88 o 
  -3   8   2      296.39      324.83      3.31 o 
  -2   8   2     1280.65     1355.08     15.09 o 
  -1   8   2      371.90      423.82      4.69 o 
   0   8   2      301.12      327.51      3.03 o 
   1   8   2      573.42      586.89      5.84 o 
   2   8   2       23.57       33.81      1.10 o 
   3   8   2       51.87       51.17      1.50 o 
   4   8   2     1381.91     1419.03     15.81 o 
   5   8   2      275.97      277.42      4.34 o 
   6   8   2      274.02      280.70      5.28 o 
   7   8   2        5.75        9.05      1.93 o 
   8   8   2       20.73       21.81      2.39 o 
   9   8   2        0.19        0.76      1.96 o 
  10   8   2       18.13       15.24      2.66 o 
 -10   9   2        7.58        1.73      2.40 o 
  -9   9   2       63.56       59.10      4.44 o 
  -8   9   2       35.01       39.10      2.61 o 
  -7   9   2      161.10      161.41      3.75 o 
  -6   9   2      559.03      545.73      7.98 o 
  -5   9   2       91.71       91.33      2.40 o 
  -4   9   2     1480.30     1490.93     14.62 o 
  -3   9   2      731.52      713.47      7.59 o 
  -2   9   2      118.17      111.17      2.27 o 
  -1   9   2      142.75      129.92      1.80 o 
   0   9   2       95.45       90.11      1.23 o 
   1   9   2      743.16      679.40      6.22 o 
   2   9   2      189.25      184.77      2.32 o 
   3   9   2      242.15      256.65      3.39 o 
   4   9   2     3305.14     3238.67     31.38 o 
   5   9   2      240.39      220.44      4.69 o 
   6   9   2      150.72      145.83      3.66 o 
   7   9   2      121.79      114.39      3.97 o 
   8   9   2       17.45       26.47      2.94 o 
   9   9   2       10.27       10.37      2.33 o 
  10   9   2       22.38       34.78      3.26 o 
 -10  10   2        0.94        1.85      2.60 o 
  -9  10   2        0.04        2.38      2.29 o 
  -8  10   2       89.48       93.43      5.00 o 
  -7  10   2        5.33        7.36      2.94 o 
  -6  10   2        9.80        9.69      1.29 o 
  -5  10   2       48.72       50.61      1.80 o 
  -4  10   2      126.26      104.55      2.14 o 
  -3  10   2       56.43       56.57      2.45 o 
  -2  10   2      253.16      242.73      4.22 o 
  -1  10   2       53.24       64.25      1.88 o 
   0  10   2      494.18      510.62      4.54 o 
   1  10   2      309.74      322.69      3.65 o 
   2  10   2      163.35      167.46      2.73 o 
   3  10   2       62.77       62.54      1.70 o 
   4  10   2       12.87       13.96      1.44 o 
   5  10   2       33.27       38.67      5.32 o 
   6  10   2      323.44      340.81      6.05 o 
   7  10   2        0.04        1.13      1.61 o 
   8  10   2       84.62      101.01      4.00 o 
   9  10   2        0.41        4.49      2.18 o 
  10  10   2        1.58       -2.16      2.66 o 
 -10  11   2       33.42       38.19      4.20 o 
  -9  11   2       14.35       13.92      3.83 o 
  -8  11   2        8.31        9.99      2.63 o 
  -7  11   2      323.98      342.86      9.20 o 
  -6  11   2        0.25        0.63      1.44 o 
  -5  11   2      111.09      100.57      4.34 o 
  -4  11   2      382.93      375.54      6.06 o 
  -3  11   2      990.91      990.24     13.14 o 
  -2  11   2        0.67        2.76      1.20 o 
  -1  11   2      157.15      147.52      2.62 o 
   0  11   2       79.32       68.00      1.31 o 
   1  11   2     1771.09     1713.86     17.03 o 
   2  11   2       12.88       11.47      0.89 o 
   3  11   2      528.65      545.79      6.05 o 
   4  11   2       76.91       72.43      2.20 o 
   5  11   2       31.52       24.16      1.75 o 
   6  11   2       21.80       22.98      1.84 o 
   7  11   2       53.87       54.64      3.80 o 
   8  11   2        0.30       -0.36      3.22 o 
   9  11   2        4.21        4.45      2.73 o 
  -9  12   2       15.15       11.67      2.50 o 
  -8  12   2        4.01        4.32      2.03 o 
  -7  12   2        4.74        6.68      1.96 o 
  -6  12   2       15.75       18.97      3.14 o 
  -5  12   2       48.89       46.54      2.84 o 
  -4  12   2      145.55      148.32      4.28 o 
  -3  12   2      180.20      186.81      3.96 o 
  -2  12   2       18.51       20.68      1.54 o 
  -1  12   2      784.65      777.72      9.47 o 
   0  12   2      590.25      554.96      5.72 o 
   1  12   2      810.69      769.69      7.72 o 
   2  12   2      109.30      106.86      2.58 o 
   3  12   2      785.35      768.97      8.52 o 
   4  12   2        4.67        7.44      1.10 o 
   5  12   2        2.47        3.17      0.85 o 
   6  12   2       29.78       33.53      3.03 o 
   7  12   2        0.01       -1.80      1.89 o 
   8  12   2       15.65       21.11      6.77 o 
   9  12   2        5.64        6.40      2.85 o 
  -9  13   2       21.36       18.00      3.59 o 
  -8  13   2       14.40        8.44      2.14 o 
  -7  13   2      119.91      120.32      4.48 o 
  -6  13   2       10.65       17.15      2.27 o 
  -5  13   2       18.50       24.72      2.35 o 
  -4  13   2        9.14        7.10      1.73 o 
  -3  13   2      244.05      264.44      5.81 o 
  -2  13   2        1.12        2.97      1.20 o 
  -1  13   2       23.81       23.20      1.64 o 
   0  13   2        8.75        6.26      1.15 o 
   1  13   2      183.20      179.64      3.74 o 
   2  13   2       49.17       41.26      1.77 o 
   3  13   2      656.81      660.75      8.41 o 
   4  13   2      163.35      162.64      3.80 o 
   5  13   2        4.27        3.17      1.61 o 
   6  13   2       33.83       31.07      3.08 o 
   7  13   2       15.04       17.57      2.83 o 
   8  13   2       40.22       44.36      3.99 o 
  -8  14   2       25.14       30.89      2.97 o 
  -7  14   2       81.38       79.99      3.94 o 
  -6  14   2       20.59       27.73      2.69 o 
  -5  14   2       17.63       16.92      2.20 o 
  -4  14   2      161.19      173.11      4.85 o 
  -3  14   2        1.83        0.85      1.49 o 
  -2  14   2       11.12       12.55      1.48 o 
  -1  14   2      192.77      201.79      4.19 o 
   0  14   2       51.92       46.43      2.23 o 
   1  14   2      232.49      211.21      6.85 o 
   2  14   2      166.10      174.08      6.45 o 
   3  14   2        0.00        4.33      2.13 o 
   4  14   2        8.10       13.98      1.89 o 
   5  14   2       29.43       19.84      1.90 o 
   6  14   2       17.82       16.36      2.13 o 
   7  14   2       17.77       25.43      2.76 o 
  -7  15   2        1.26        1.00      1.87 o 
  -6  15   2       63.72       66.03      4.06 o 
  -5  15   2       50.88       50.81      3.67 o 
  -4  15   2        0.71        1.68      1.65 o 
  -3  15   2        0.87        2.11      1.48 o 
  -2  15   2        0.44       -0.08      1.74 o 
  -1  15   2       42.72       40.15      3.12 o 
   0  15   2      103.98       96.03      4.47 o 
   1  15   2        4.03        2.20      1.68 o 
   2  15   2        9.54        8.86      2.12 o 
   3  15   2      110.75      112.04      4.78 o 
   4  15   2      133.69      142.00      5.57 o 
   5  15   2        1.31        0.27      2.08 o 
   6  15   2        3.34        0.72      2.35 o 
   7  15   2       15.23       15.51      3.14 o 
  -6  16   2       17.24       20.78      3.15 o 
  -5  16   2        6.40        4.42      2.35 o 
  -4  16   2        2.50        2.38      2.16 o 
  -3  16   2       51.38       45.45      3.51 o 
  -2  16   2       36.71       40.33      3.23 o 
  -1  16   2       16.47       11.71      2.23 o 
   0  16   2        5.71        5.46      1.97 o 
   1  16   2       14.36       14.62      2.37 o 
   2  16   2        7.08        8.21      2.20 o 
   3  16   2       16.00       18.64      3.39 o 
   4  16   2       15.93       17.88      2.83 o 
   5  16   2        0.07        0.37      2.25 o 
   6  16   2      102.19      104.35      5.67 o 
  -5  17   2        4.47       10.93      3.46 o 
  -4  17   2       84.98       88.05      6.76 o 
  -3  17   2      133.72      154.19      8.36 o 
  -2  17   2        0.12        2.88      3.15 o 
  -1  17   2       24.40       27.95      4.52 o 
   0  17   2       15.25       15.20      3.78 o 
   1  17   2       93.87      110.74      7.50 o 
   2  17   2       18.22       15.18      4.01 o 
   3  17   2        1.23        5.75      3.57 o 
   4  17   2      103.05       79.97      7.52 o 
   5  17   2       16.34       17.49      5.02 o 
  -4  18   2        1.44        1.67      3.12 o 
  -3  18   2       17.21       29.20      4.85 o 
  -2  18   2       16.64       15.87      4.06 o 
  -1  18   2       55.09       55.25      5.91 o 
   0  18   2       51.58       56.17      6.04 o 
   1  18   2       17.03       17.39      4.19 o 
   2  18   2        2.25        5.98      3.82 o 
   3  18   2        4.83        1.37      3.84 o 
  -1  19   2       23.59       22.38      4.59 o 
   0  19   2       27.27       31.50      5.24 o 
 -11   0   3       45.88       40.22      4.98 o 
  -9   0   3       22.82       33.73      3.29 o 
  -7   0   3       31.81       35.07      2.78 o 
  -5   0   3     3100.23     3075.30     40.73 o 
  -3   0   3    19010.67    20285.17    505.79 o 
  -1   0   3      221.75      203.70      3.34 o 
   1   0   3     7272.50     7125.15    219.41 o 
   3   0   3     2145.46     2265.73     33.51 o 
   5   0   3      524.82      529.57      9.11 o 
   7   0   3        8.73       12.20      2.09 o 
   9   0   3      319.84      312.34      9.25 o 
  11   0   3       54.29       66.31      5.36 o 
 -12   1   3        3.68        3.17      1.98 o 
 -11   1   3      145.95      147.68      4.51 o 
 -10   1   3        6.61        7.12      1.76 o 
  -9   1   3       82.44       80.55      3.12 o 
  -8   1   3      719.06      691.20     10.24 o 
  -7   1   3       57.06       58.59      2.41 o 
  -6   1   3       35.93       37.31      1.46 o 
  -5   1   3     5655.56     5838.78     48.60 o 
  -4   1   3      704.60      686.17      6.40 o 
  -3   1   3     1669.65     1506.69     12.91 o 
  -2   1   3     4739.10     4823.99     39.82 o 
  -1   1   3    12389.82    12801.92    109.91 o 
   0   1   3     5416.17     5486.83     69.17 o 
   1   1   3     5537.24     5504.89     42.35 o 
   2   1   3     1241.71     1369.46     13.47 o 
   3   1   3      207.84      213.57      2.97 o 
   4   1   3      861.97      945.58     10.04 o 
   5   1   3       10.54       16.05      1.38 o 
   6   1   3      148.00      148.11      3.01 o 
   7   1   3     3083.24     3080.69     30.64 o 
   8   1   3        4.39        3.67      1.64 o 
   9   1   3      105.72       88.16      3.53 o 
  10   1   3        0.54        0.35      1.68 o 
  11   1   3       46.51       46.84      3.24 o 
 -12   2   3        8.13        8.20      2.16 o 
 -11   2   3       73.42       81.64      4.21 o 
 -10   2   3       73.64       88.18      3.44 o 
  -9   2   3       12.03       16.03      1.87 o 
  -8   2   3      159.47      159.68      4.38 o 
  -7   2   3        7.75        8.08      1.35 o 
  -6   2   3      236.43      222.09      3.16 o 
  -5   2   3      987.08      904.21      8.42 o 
  -4   2   3      581.22      580.64      5.55 o 
  -3   2   3      386.59      472.59      4.42 o 
  -2   2   3     2310.42     2497.40     20.19 o 
  -1   2   3     2321.91     2240.87     19.21 o 
   0   2   3     2022.27     2133.56     17.32 o 
   1   2   3       48.40       83.78      1.98 o 
   2   2   3      301.62      406.91      4.58 o 
   3   2   3      443.70      466.92      5.38 o 
   4   2   3      281.71      237.22      3.42 o 
   5   2   3       38.04       36.36      1.69 o 
   6   2   3      400.96      407.51      5.59 o 
   7   2   3      772.37      746.85      9.12 o 
   8   2   3      138.21      141.92      4.16 o 
   9   2   3       90.00       68.50      3.28 o 
  10   2   3        0.36        1.25      1.67 o 
  11   2   3       17.28       17.51      3.06 o 
 -12   3   3        6.92        6.06      2.16 o 
 -11   3   3        9.76       13.47      2.14 o 
 -10   3   3       41.21       38.73      2.61 o 
  -9   3   3       17.83       13.96      1.77 o 
  -8   3   3     1169.67     1077.32     14.55 o 
  -7   3   3       13.92       17.36      1.62 o 
  -6   3   3        2.53       -1.14      1.14 o 
  -5   3   3      171.38      191.85      3.27 o 
  -4   3   3     4729.92     5028.41     50.74 o 
  -3   3   3     3556.25     4055.27     33.39 o 
  -2   3   3      749.71      744.87      6.44 o 
  -1   3   3     2967.15     2950.09     27.39 o 
   0   3   3    24999.63    24292.60    329.34 o 
   1   3   3     5201.84     5131.95     52.06 o 
   2   3   3     1552.63     1463.86     14.38 o 
   3   3   3      308.12      431.61      5.06 o 
   4   3   3      378.21      386.93      5.29 o 
   5   3   3        1.35        4.69      1.05 o 
   6   3   3      132.66      131.96      2.90 o 
   7   3   3      262.30      259.02      4.45 o 
   8   3   3      101.80      108.62      3.61 o 
   9   3   3       20.76       19.63      2.25 o 
  10   3   3        3.19        2.40      1.74 o 
  11   3   3       10.99       15.63      2.72 o 
 -12   4   3        9.59       12.65      2.29 o 
 -11   4   3        0.68        3.79      1.89 o 
 -10   4   3       55.57       63.62      3.18 o 
  -9   4   3        0.01       -1.19      1.19 o 
  -8   4   3       12.28       12.45      1.62 o 
  -7   4   3        0.13       -0.70      0.70 o 
  -6   4   3      449.43      464.14      5.75 o 
  -5   4   3      204.64      244.51      2.98 o 
  -4   4   3      849.77      893.34      8.14 o 
  -3   4   3      246.32      283.82      2.76 o 
  -2   4   3      723.69      724.45      6.77 o 
  -1   4   3      345.54      366.30      3.48 o 
   0   4   3      131.01      136.70      1.98 o 
   1   4   3      635.52      682.14      5.67 o 
   2   4   3     6954.50     7438.68     76.41 o 
   3   4   3      958.02     1128.63     16.07 o 
   4   4   3      190.80      155.84      2.86 o 
   5   4   3      107.17      118.13      4.19 o 
   6   4   3      232.70      239.16      4.73 o 
   7   4   3      118.13      118.25      3.23 o 
   8   4   3       22.24       23.19      2.44 o 
   9   4   3       62.07       56.03      4.20 o 
  10   4   3        0.95        0.19      1.87 o 
  11   4   3       10.04       10.13      3.20 o 
 -12   5   3        0.28       -0.57      1.90 o 
 -11   5   3      105.70      105.76      4.78 o 
 -10   5   3       39.82       42.11      2.70 o 
  -9   5   3       16.07       16.93      1.87 o 
  -8   5   3      176.97      162.25      3.56 o 
  -7   5   3       59.20       56.92      1.92 o 
  -6   5   3        4.87        5.22      0.82 o 
  -5   5   3     1464.18     1629.53     15.16 o 
  -4   5   3      932.88      899.06      8.76 o 
  -3   5   3       17.58       27.90      0.73 o 
  -2   5   3        0.06       -0.37      0.39 o 
  -1   5   3     2006.54     2013.40     23.76 o 
   0   5   3     2560.20     2506.14     20.35 o 
   1   5   3       16.64       10.17      0.65 o 
   2   5   3     5758.35     6487.76     74.87 o 
   3   5   3     1530.54     1562.11     20.71 o 
   4   5   3      535.31      538.53      6.89 o 
   5   5   3      199.69      202.24      4.05 o 
   6   5   3      112.47      108.67      3.12 o 
   7   5   3      386.73      362.12      7.51 o 
   8   5   3      210.68      220.73      5.78 o 
   9   5   3       35.07       27.04      2.74 o 
  10   5   3       21.23       11.51      2.45 o 
  11   5   3        0.25       -0.22      3.49 o 
 -11   6   3       29.75       31.46      2.69 o 
 -10   6   3        8.72       10.03      1.86 o 
  -9   6   3       79.64       81.02      5.25 o 
  -8   6   3       11.78       15.70      1.49 o 
  -7   6   3        0.03       -0.50      0.92 o 
  -6   6   3       77.96       88.64      1.96 o 
  -5   6   3      707.37      622.68      7.70 o 
  -4   6   3        0.07        2.17      0.80 o 
  -3   6   3       28.17       45.64      0.83 o 
  -2   6   3      164.96      170.05      2.53 o 
  -1   6   3      786.81      704.69     14.16 o 
   0   6   3     1936.42     2046.22     15.91 o 
   1   6   3      172.41      137.10      1.89 o 
   2   6   3     5796.16     5844.56     59.88 o 
   3   6   3       29.37       40.77      1.44 o 
   4   6   3      465.54      412.05      5.64 o 
   5   6   3        9.75       14.52      1.41 o 
   6   6   3        4.78        4.84      1.35 o 
   7   6   3        0.17        1.03      2.28 o 
   8   6   3        8.12       10.04      2.00 o 
   9   6   3       10.79        4.46      2.04 o 
  10   6   3        0.26        1.12      2.06 o 
  11   6   3       14.01       10.39      3.25 o 
 -11   7   3       91.77      105.34      4.49 o 
 -10   7   3       84.92       87.53      5.11 o 
  -9   7   3       10.99       13.73      2.04 o 
  -8   7   3      221.04      226.62      4.75 o 
  -7   7   3       10.18       10.62      1.16 o 
  -6   7   3      232.38      246.18      4.45 o 
  -5   7   3      358.88      363.08      5.07 o 
  -4   7   3      306.95      358.91      3.51 o 
  -3   7   3       79.65      112.76      1.41 o 
  -2   7   3      361.21      365.11      5.37 o 
  -1   7   3     6012.85     6245.22     64.67 o 
   0   7   3      103.01      128.54      1.67 o 
   1   7   3     3016.25     3193.27     30.32 o 
   2   7   3      183.76      207.33      3.21 o 
   3   7   3     1590.14     1528.13     18.88 o 
   4   7   3      257.66      252.34      4.29 o 
   5   7   3       44.11       50.99      2.22 o 
   6   7   3       74.27       82.33      2.58 o 
   7   7   3     1224.58     1216.14     18.66 o 
   8   7   3       87.47      100.76      7.32 o 
   9   7   3        9.89        9.37      2.25 o 
  10   7   3        1.10        1.37      2.18 o 
 -11   8   3       50.52       64.16      5.13 o 
 -10   8   3        8.72        7.21      3.71 o 
  -9   8   3       49.84       49.91      3.03 o 
  -8   8   3      208.53      196.26      4.36 o 
  -7   8   3        3.26        3.45      1.77 o 
  -6   8   3      139.15      129.05      3.07 o 
  -5   8   3     1521.70     1483.10     15.10 o 
  -4   8   3       12.41       13.35      0.69 o 
  -3   8   3      109.58      112.22      2.44 o 
  -2   8   3      742.37      810.16      9.35 o 
  -1   8   3       15.23       13.04      0.87 o 
   0   8   3      390.13      427.28      3.99 o 
   1   8   3      263.55      270.70      3.38 o 
   2   8   3        6.48        6.23      0.79 o 
   3   8   3       50.13       52.30      1.97 o 
   4   8   3      576.90      538.07      7.06 o 
   5   8   3      146.45      128.37      3.00 o 
   6   8   3      108.87      108.21      3.34 o 
   7   8   3      149.80      161.55      4.79 o 
   8   8   3       30.13       29.04      2.68 o 
   9   8   3      127.31      128.79      4.91 o 
  10   8   3       20.64       16.39      2.78 o 
 -11   9   3       41.11       43.50      4.45 o 
 -10   9   3       11.02       11.53      3.88 o 
  -9   9   3       11.98        7.66      2.48 o 
  -8   9   3       77.78       74.59      3.31 o 
  -7   9   3      124.00      127.07      3.28 o 
  -6   9   3       54.00       52.14      1.90 o 
  -5   9   3      110.68      106.58      2.34 o 
  -4   9   3     1378.33     1317.91     13.14 o 
  -3   9   3     1195.20     1198.31     12.44 o 
  -2   9   3       54.19       49.35      1.74 o 
  -1   9   3     1451.40     1341.51     14.94 o 
   0   9   3       19.69       19.90      0.81 o 
   1   9   3     2005.04     1926.36     18.84 o 
   2   9   3      351.44      345.24      4.12 o 
   3   9   3       21.39       22.80      1.20 o 
   4   9   3        2.76        5.65      1.70 o 
   5   9   3      187.54      184.92      3.67 o 
   6   9   3        1.38       -1.39      1.39 o 
   7   9   3      279.26      282.42      6.72 o 
   8   9   3       16.46       12.39      2.23 o 
   9   9   3       29.96       28.47      3.01 o 
  10   9   3        6.04        4.49      3.62 o 
 -10  10   3       11.96        8.66      2.93 o 
  -9  10   3        0.63        0.33      3.04 o 
  -8  10   3      171.84      162.93      8.41 o 
  -7  10   3      108.44      106.36      4.46 o 
  -6  10   3      168.90      163.55      4.64 o 
  -5  10   3      516.54      515.59      7.75 o 
  -4  10   3       91.54      108.07      2.73 o 
  -3  10   3       55.27       56.23      1.96 o 
  -2  10   3       14.23        8.48      1.06 o 
  -1  10   3       30.81       24.74      1.01 o 
   0  10   3        4.09        9.87      0.78 o 
   1  10   3     1003.86      966.35      8.66 o 
   2  10   3      169.23      178.80      2.41 o 
   3  10   3        0.42        1.34      0.86 o 
   4  10   3     1098.51     1067.03     11.57 o 
   5  10   3        5.82        7.75      1.30 o 
   6  10   3       11.69       16.45      1.76 o 
   7  10   3      138.83      145.98      4.58 o 
   8  10   3        0.30        3.99      1.99 o 
   9  10   3      114.76      121.57      4.82 o 
 -10  11   3       27.76       33.70      3.40 o 
  -9  11   3       44.95       46.19      4.84 o 
  -8  11   3      247.33      266.27      6.77 o 
  -7  11   3        0.74        0.68      2.05 o 
  -6  11   3       37.17       41.37      2.73 o 
  -5  11   3        7.67        6.00      2.06 o 
  -4  11   3      685.55      672.18     12.92 o 
  -3  11   3     1210.26     1252.22     14.56 o 
  -2  11   3       53.20       57.46      2.07 o 
  -1  11   3      115.15      122.34      2.12 o 
   0  11   3      217.75      201.52      2.37 o 
   1  11   3       63.04       58.16      1.39 o 
   2  11   3       18.07       27.62      1.34 o 
   3  11   3      690.05      659.88      7.67 o 
   4  11   3        1.17       -0.76      0.93 o 
   5  11   3       49.72       45.61      2.01 o 
   6  11   3      100.14      107.37      4.11 o 
   7  11   3        1.36        1.35      1.72 o 
   8  11   3      187.11      210.35      5.91 o 
   9  11   3       19.07       21.76      3.58 o 
  -9  12   3        0.05        0.57      2.03 o 
  -8  12   3       13.87       16.39      2.44 o 
  -7  12   3        6.31       10.70      2.21 o 
  -6  12   3      385.37      382.04      9.69 o 
  -5  12   3      105.42       97.67      3.74 o 
  -4  12   3       86.56       79.14      3.34 o 
  -3  12   3      191.42      187.19      4.72 o 
  -2  12   3      181.26      187.73      3.95 o 
  -1  12   3       12.85       11.98      1.30 o 
   0  12   3        0.01       -0.76      0.76 o 
   1  12   3       20.66       17.96      0.94 o 
   2  12   3      700.08      716.27      7.41 o 
   3  12   3      328.71      327.80      5.02 o 
   4  12   3       94.67      101.74      2.50 o 
   5  12   3       11.70       12.23      1.32 o 
   6  12   3        1.87        5.67      1.69 o 
   7  12   3        3.90        5.02      2.30 o 
   8  12   3        0.15       -0.20      2.44 o 
  -9  13   3       46.78       61.92     11.63 o 
  -8  13   3       64.81       72.24      4.02 o 
  -7  13   3        4.26        9.44      2.71 o 
  -6  13   3        5.72       10.62      2.00 o 
  -5  13   3       21.65       17.12      2.12 o 
  -4  13   3      490.33      479.78      8.95 o 
  -3  13   3      444.65      412.56      8.35 o 
  -2  13   3        0.22       -1.08      1.08 o 
  -1  13   3       10.02        5.23      1.22 o 
   0  13   3      271.39      258.39      4.71 o 
   1  13   3        3.02        6.24      1.53 o 
   2  13   3       37.76       34.95      3.69 o 
   3  13   3      233.64      231.59      3.66 o 
   4  13   3       72.52       84.54      2.59 o 
   5  13   3       16.83       13.95      1.97 o 
   6  13   3       37.50       37.84      3.57 o 
   7  13   3       15.89       14.59      2.39 o 
   8  13   3       36.09       42.99      4.05 o 
  -8  14   3        0.09        1.77      2.53 o 
  -7  14   3        0.20       -0.30      2.28 o 
  -6  14   3      233.43      224.74     10.03 o 
  -5  14   3      125.80      142.95      4.62 o 
  -4  14   3      179.62      169.06      4.81 o 
  -3  14   3      117.85      109.76      3.27 o 
  -2  14   3       12.51       10.56      1.48 o 
  -1  14   3      278.17      288.79      5.28 o 
   0  14   3        0.62       -1.02      1.02 o 
   1  14   3      201.00      205.62      4.27 o 
   2  14   3       73.96       70.88      4.71 o 
   3  14   3       15.22        9.57      2.15 o 
   4  14   3       18.55       19.98      2.78 o 
   5  14   3       35.50       32.91      3.39 o 
   6  14   3       13.55        9.37      2.04 o 
   7  14   3       12.80        8.36      2.51 o 
  -7  15   3       13.44       10.29      2.69 o 
  -6  15   3        0.72        0.24      1.77 o 
  -5  15   3        1.70        3.24      1.73 o 
  -4  15   3       17.37       13.76      2.01 o 
  -3  15   3      131.32      137.92      4.39 o 
  -2  15   3      116.30      121.54      3.88 o 
  -1  15   3      236.60      249.19      7.98 o 
   0  15   3       14.92       12.72      2.07 o 
   1  15   3       24.13       30.68      8.14 o 
   2  15   3       29.34       24.90      2.68 o 
   3  15   3       96.93      111.35      6.70 o 
   4  15   3        8.93        8.09      2.23 o 
   5  15   3       16.61       11.67      3.56 o 
   6  15   3       23.71       24.08      5.54 o 
  -6  16   3       15.26       13.99      2.84 o 
  -5  16   3        6.70       12.11      2.52 o 
  -4  16   3       59.44       57.12      5.75 o 
  -3  16   3        0.35        4.37      3.14 o 
  -2  16   3       14.85        9.90      3.46 o 
  -1  16   3       61.09       67.62      6.05 o 
   0  16   3        4.67       -1.01      2.66 o 
   1  16   3       58.32       60.55      6.14 o 
   2  16   3        2.80        4.34      3.15 o 
   3  16   3        0.44       -2.10      2.85 o 
   4  16   3       18.93       20.04      4.76 o 
   5  16   3        6.16        0.11      3.36 o 
   6  16   3       20.43       23.85      5.77 o 
  -5  17   3        2.26        6.82      3.28 o 
  -4  17   3       10.40       16.38      4.19 o 
  -3  17   3      166.26      161.64      8.86 o 
  -2  17   3      112.32      113.22      7.57 o 
  -1  17   3      161.78      169.41      9.14 o 
   0  17   3       37.98       30.26      4.87 o 
   1  17   3        0.04        2.04      3.45 o 
   2  17   3        0.06       -1.16      3.11 o 
   3  17   3        0.84        2.59      3.59 o 
   4  17   3        1.40       -2.96      2.96 o 
  -4  18   3       12.19       17.09      4.32 o 
  -3  18   3        0.18        2.28      3.24 o 
  -2  18   3        1.11        4.30      3.24 o 
  -1  18   3        0.19       -0.25      3.16 o 
   0  18   3        1.36       -1.14      2.90 o 
   1  18   3       19.06       20.57      4.72 o 
   2  18   3       80.92       90.66      7.74 o 
   3  18   3        3.18        0.15      3.39 o 
 -12   0   4        2.59       -1.70      2.62 o 
 -10   0   4      333.98      337.19      9.53 o 
  -8   0   4     1035.87      937.94     18.32 o 
  -6   0   4     1190.53     1237.53     16.04 o 
  -4   0   4      378.11      285.55      4.47 o 
  -2   0   4    23278.09    23926.52    496.33 o 
   0   0   4      778.36      776.75      9.56 o 
   2   0   4     1001.98      962.30     14.07 o 
   4   0   4      350.71      389.71      9.32 o 
   6   0   4       27.27       29.11      2.27 o 
   8   0   4        2.06        2.70      3.36 o 
  10   0   4        0.10        4.19      2.78 o 
 -12   1   4        3.40        3.35      1.95 o 
 -11   1   4        0.16       -0.79      1.66 o 
 -10   1   4       88.29       98.98      3.59 o 
  -9   1   4       84.83       79.86      3.11 o 
  -8   1   4      917.91      919.67     12.72 o 
  -7   1   4       46.47       40.20      1.76 o 
  -6   1   4      661.07      619.82      6.69 o 
  -5   1   4      864.40      854.81      8.01 o 
  -4   1   4     4254.09     4458.03     37.21 o 
  -3   1   4     4398.31     4669.25     37.96 o 
  -2   1   4     1395.61     1413.66     19.01 o 
  -1   1   4      570.49      654.56      9.38 o 
   0   1   4     4048.48     3886.98     31.50 o 
   1   1   4      767.13      779.97      8.05 o 
   2   1   4     4703.49     4467.77     39.12 o 
   3   1   4     1004.08     1085.21     11.24 o 
   4   1   4      290.15      279.66      3.92 o 
   5   1   4       26.83       25.12      1.33 o 
   6   1   4        9.28       11.67      1.26 o 
   7   1   4      110.00      118.60      3.77 o 
   8   1   4      568.53      525.65      8.90 o 
   9   1   4       96.04       92.02      3.71 o 
  10   1   4       92.44       90.06      3.89 o 
  11   1   4        5.17        6.02      2.11 o 
 -12   2   4        0.32       -1.77      1.77 o 
 -11   2   4       23.12       29.61      2.56 o 
 -10   2   4      203.02      208.76      5.13 o 
  -9   2   4       88.59       87.94      3.15 o 
  -8   2   4       67.74       60.44      3.38 o 
  -7   2   4      348.66      328.65      4.88 o 
  -6   2   4      223.31      199.09      2.94 o 
  -5   2   4       45.67       51.10      1.28 o 
  -4   2   4      113.13      114.54      1.95 o 
  -3   2   4     1554.04     1492.43     13.34 o 
  -2   2   4        0.57        3.04      0.36 o 
  -1   2   4      214.13      178.57      1.80 o 
   0   2   4     4507.67     4603.52     40.39 o 
   1   2   4     1216.30     1269.64     11.50 o 
   2   2   4     1022.85     1123.26     11.36 o 
   3   2   4       16.30       30.98      1.35 o 
   4   2   4        0.95        0.65      0.62 o 
   5   2   4      395.12      382.77      5.17 o 
   6   2   4       32.50       31.47      1.66 o 
   7   2   4      170.05      166.56      4.32 o 
   8   2   4       37.70       36.82      2.56 o 
   9   2   4       21.49       18.22      2.26 o 
  10   2   4       23.68       19.92      2.72 o 
  11   2   4        0.00        1.70      2.23 o 
 -12   3   4        3.79        2.77      2.23 o 
 -11   3   4       42.95       40.64      2.88 o 
 -10   3   4        0.05        1.23      1.52 o 
  -9   3   4      119.24      120.07      3.62 o 
  -8   3   4       13.04       13.02      1.94 o 
  -7   3   4      892.73      882.23      9.98 o 
  -6   3   4      282.77      268.72      3.58 o 
  -5   3   4     1381.87     1399.12     12.47 o 
  -4   3   4       98.74       93.50      2.05 o 
  -3   3   4      269.50      294.47      2.82 o 
  -2   3   4       90.88      110.30      1.56 o 
  -1   3   4     8763.26     8810.08     94.10 o 
   0   3   4     1938.56     2105.01     17.25 o 
   1   3   4     1040.19     1155.14     11.43 o 
   2   3   4     4768.74     4911.33     46.27 o 
   3   3   4      346.46      399.05      4.85 o 
   4   3   4      174.94      158.32      3.01 o 
   5   3   4       11.79       12.86      1.19 o 
   6   3   4       23.05       29.70      1.78 o 
   7   3   4       92.59       85.21      5.13 o 
   8   3   4       43.67       41.56      2.97 o 
   9   3   4      242.80      256.13      6.80 o 
  10   3   4       48.68       48.61      4.74 o 
  11   3   4       36.14       45.82      3.78 o 
 -12   4   4        0.01       -1.79      1.79 o 
 -11   4   4       70.11       74.22      3.63 o 
 -10   4   4        0.01       -1.51      1.51 o 
  -9   4   4        7.15        6.47      1.51 o 
  -8   4   4       71.05       66.10      4.47 o 
  -7   4   4      118.06      118.16      2.60 o 
  -6   4   4      501.63      479.90      5.93 o 
  -5   4   4        1.37        4.31      0.66 o 
  -4   4   4       43.02       30.13      0.98 o 
  -3   4   4      673.52      570.03      5.27 o 
  -2   4   4        7.38       21.31      1.09 o 
  -1   4   4     1078.44     1037.36     10.11 o 
   0   4   4      659.32      709.82      5.81 o 
   1   4   4     2034.95     2140.28     17.77 o 
   2   4   4      725.15      827.69      8.65 o 
   3   4   4        3.80        7.06      0.72 o 
   4   4   4      578.31      576.38      6.77 o 
   5   4   4     1210.85     1203.70     14.10 o 
   6   4   4       13.24        8.81      1.34 o 
   7   4   4      874.16      851.18     14.03 o 
   8   4   4       11.12       10.32      2.14 o 
   9   4   4       63.03       60.28      3.75 o 
  10   4   4       60.96       64.61      4.04 o 
  11   4   4        8.51        9.51      2.59 o 
 -12   5   4        2.16        2.12      1.99 o 
 -11   5   4        6.48        8.95      1.99 o 
 -10   5   4       86.24       86.96      3.42 o 
  -9   5   4        2.86        3.31      1.38 o 
  -8   5   4        6.31        6.01      2.15 o 
  -7   5   4      463.24      460.33      5.99 o 
  -6   5   4       25.34       17.95      1.15 o 
  -5   5   4     1495.94     1451.75     14.78 o 
  -4   5   4      336.71      352.73      3.75 o 
  -3   5   4        3.04        0.02      0.35 o 
  -2   5   4     1968.67     2008.37     19.06 o 
  -1   5   4       11.66       13.70      0.66 o 
   0   5   4     1857.85     1922.51     15.78 o 
   1   5   4     1859.54     1967.54     16.43 o 
   2   5   4     1638.37     1599.11     17.42 o 
   3   5   4        1.56        0.96      0.58 o 
   4   5   4       95.70       92.66      2.97 o 
   5   5   4      181.71      201.93      3.75 o 
   6   5   4      423.02      408.45      6.22 o 
   7   5   4        5.52        4.23      1.88 o 
   8   5   4        0.01       -1.58      1.58 o 
   9   5   4       67.62       69.19      3.78 o 
  10   5   4        0.09        1.52      2.13 o 
 -11   6   4        5.23        3.95      1.84 o 
 -10   6   4       66.46       64.00      3.13 o 
  -9   6   4       12.18       12.15      1.66 o 
  -8   6   4      110.59       99.83      2.80 o 
  -7   6   4       14.58       16.95      1.31 o 
  -6   6   4      372.24      390.90      4.73 o 
  -5   6   4       15.24       11.99      0.79 o 
  -4   6   4       16.38       10.23      0.58 o 
  -3   6   4     2356.48     2270.97     19.06 o 
  -2   6   4     3572.92     3580.14     48.68 o 
  -1   6   4      313.07      447.20      5.54 o 
   0   6   4        4.47       17.94      1.14 o 
   1   6   4     1340.08     1378.96     12.67 o 
   2   6   4     1127.14      975.13     10.08 o 
   3   6   4      196.39      192.36      2.96 o 
   4   6   4      217.39      201.49      3.60 o 
   5   6   4      887.23      906.35     10.18 o 
   6   6   4      243.76      241.39      4.70 o 
   7   6   4       46.92       47.13      2.95 o 
   8   6   4       20.23       20.61      2.44 o 
   9   6   4        0.70        1.23      1.95 o 
  10   6   4       13.20       17.66      2.72 o 
 -11   7   4        0.09       -1.18      3.19 o 
 -10   7   4       34.14       41.32      2.87 o 
  -9   7   4        3.71        3.56      1.83 o 
  -8   7   4       22.45       21.70      1.64 o 
  -7   7   4       14.34       13.70      1.34 o 
  -6   7   4       96.23       98.71      2.24 o 
  -5   7   4      216.09      200.32      2.79 o 
  -4   7   4        0.59        1.26      0.79 o 
  -3   7   4      277.08      281.09      5.33 o 
  -2   7   4      380.95      379.46      5.57 o 
  -1   7   4      124.80      120.47      4.37 o 
   0   7   4       13.22       11.15      0.47 o 
   1   7   4      111.59      115.27      2.26 o 
   2   7   4     4207.64     4283.13     37.68 o 
   3   7   4     1053.09     1082.31     14.00 o 
   4   7   4      340.47      303.50      5.13 o 
   5   7   4      168.03      173.21      3.57 o 
   6   7   4       85.59      100.08      2.96 o 
   7   7   4        1.08        1.04      1.65 o 
   8   7   4        1.21        0.09      1.68 o 
   9   7   4        2.04        4.38      2.21 o 
  10   7   4       21.39       26.51      3.10 o 
 -11   8   4        2.85        3.99      2.71 o 
 -10   8   4      130.72      145.33     11.52 o 
  -9   8   4        0.91        3.38      1.93 o 
  -8   8   4       67.54       68.01      2.72 o 
  -7   8   4       74.64       78.97      2.41 o 
  -6   8   4      268.78      247.81      3.79 o 
  -5   8   4      164.61      158.16      2.69 o 
  -4   8   4       92.95      106.55      1.66 o 
  -3   8   4        6.01        5.43      0.91 o 
  -2   8   4     2055.13     2146.72     25.80 o 
  -1   8   4      723.42      673.82      8.07 o 
   0   8   4       35.33       36.63      1.08 o 
   1   8   4      256.94      238.08      3.13 o 
   2   8   4      926.42      974.36     10.29 o 
   3   8   4      703.19      688.01      8.47 o 
   4   8   4      414.31      435.89      6.11 o 
   5   8   4        0.39        1.85      1.73 o 
   6   8   4      162.62      168.83      4.69 o 
   7   8   4       12.82       13.91      2.09 o 
   8   8   4        0.74        3.00      1.85 o 
   9   8   4       11.98        8.52      2.36 o 
  10   8   4        0.11        1.02      2.29 o 
 -11   9   4        0.11       -2.41      2.41 o 
 -10   9   4        1.37        5.50      2.98 o 
  -9   9   4       99.27      106.83      8.58 o 
  -8   9   4      259.50      259.45     10.52 o 
  -7   9   4      599.91      597.16     16.49 o 
  -6   9   4      113.34      122.57      2.53 o 
  -5   9   4      572.08      536.76      6.85 o 
  -4   9   4       36.66       27.43      1.25 o 
  -3   9   4      395.10      410.57      5.43 o 
  -2   9   4       52.59       57.46      1.92 o 
  -1   9   4        0.07        1.36      0.93 o 
   0   9   4     1533.62     1451.56     13.22 o 
   1   9   4     1057.54     1048.56      9.99 o 
   2   9   4     3767.58     3604.46     34.56 o 
   3   9   4      563.25      529.51      6.41 o 
   4   9   4      727.35      700.96     10.04 o 
   5   9   4       59.83       56.92      2.31 o 
   6   9   4        0.03        0.45      1.88 o 
   7   9   4       11.67       12.01      2.05 o 
   8   9   4       21.23       18.23      2.47 o 
   9   9   4       24.47       22.98      3.31 o 
 -10  10   4      112.34      119.24      5.64 o 
  -9  10   4       51.41       47.08      3.35 o 
  -8  10   4       11.37       10.71      2.19 o 
  -7  10   4       19.83       24.85      3.10 o 
  -6  10   4        7.53        9.48      3.45 o 
  -5  10   4      308.56      290.16      6.43 o 
  -4  10   4      414.59      410.00      5.67 o 
  -3  10   4      938.06      934.00     12.45 o 
  -2  10   4      561.14      507.57      6.67 o 
  -1  10   4      827.46      839.49      9.99 o 
   0  10   4       93.05       84.24      2.71 o 
   1  10   4        1.21        4.38      1.11 o 
   2  10   4      296.83      299.37      4.14 o 
   3  10   4       18.02       21.15      1.77 o 
   4  10   4      530.45      542.94      7.93 o 
   5  10   4      510.50      515.27      7.27 o 
   6  10   4       13.97       14.30      1.99 o 
   7  10   4      114.38      100.88      3.96 o 
   8  10   4       17.01        9.68      2.99 o 
   9  10   4       14.79       19.38      2.89 o 
 -10  11   4        0.86        3.06      2.27 o 
  -9  11   4       33.40       35.42      3.19 o 
  -8  11   4      162.88      147.20      5.12 o 
  -7  11   4      184.48      184.10      5.26 o 
  -6  11   4      174.80      180.02      6.15 o 
  -5  11   4     1386.99     1377.48     25.22 o 
  -4  11   4        0.02        0.62      1.28 o 
  -3  11   4       54.85       51.04      2.92 o 
  -2  11   4      787.72      775.35      9.55 o 
  -1  11   4       73.85       71.00      2.10 o 
   0  11   4       51.19       54.26      1.55 o 
   1  11   4        1.48        1.99      0.59 o 
   2  11   4      698.08      686.16      7.18 o 
   3  11   4      188.98      174.49      3.17 o 
   4  11   4       97.46       90.33      2.41 o 
   5  11   4        0.86        3.09      1.04 o 
   6  11   4       48.66       52.13      2.95 o 
   7  11   4        0.00       -0.02      1.69 o 
   8  11   4       18.87       23.18      2.91 o 
   9  11   4       23.11       33.88      4.02 o 
  -9  12   4        7.21        9.77      2.47 o 
  -8  12   4       15.20       13.27      2.89 o 
  -7  12   4       35.35       30.16      3.41 o 
  -6  12   4      128.13      148.16      5.79 o 
  -5  12   4      156.09      147.73      4.51 o 
  -4  12   4       65.23       60.88      3.45 o 
  -3  12   4      998.00      974.35     13.16 o 
  -2  12   4        0.98        1.55      1.14 o 
  -1  12   4      251.30      243.01      3.99 o 
   0  12   4        0.01       -0.77      0.77 o 
   1  12   4       53.25       56.53      2.28 o 
   2  12   4      111.61      102.66      2.42 o 
   3  12   4        7.54        8.27      1.10 o 
   4  12   4       49.27       48.61      1.96 o 
   5  12   4      414.10      417.31      7.11 o 
   6  12   4        3.91        1.74      1.43 o 
   7  12   4       85.73       97.87     12.67 o 
   8  12   4        6.40        8.75      2.87 o 
  -9  13   4        1.80        4.11      2.81 o 
  -8  13   4      152.95      146.42      6.38 o 
  -7  13   4      169.30      182.05      6.73 o 
  -6  13   4        0.70        0.13      1.85 o 
  -5  13   4      275.90      288.29      6.55 o 
  -4  13   4       21.48       21.14      2.15 o 
  -3  13   4       80.59       77.60      2.77 o 
  -2  13   4      260.39      236.36      4.15 o 
  -1  13   4      309.25      299.96      4.72 o 
   0  13   4       60.73       63.17      2.39 o 
   1  13   4      375.38      356.32      6.02 o 
   2  13   4      134.37      147.82      3.58 o 
   3  13   4        8.71        3.74      1.28 o 
   4  13   4        1.14        0.08      0.98 o 
   5  13   4        9.21       13.06      1.95 o 
   6  13   4       38.71       57.93      4.31 o 
   7  13   4       56.85       60.74      3.75 o 
   8  13   4       12.62       10.34      2.96 o 
  -8  14   4        3.84        0.76      2.59 o 
  -7  14   4        0.90        2.80      2.48 o 
  -6  14   4       15.79       21.15      2.45 o 
  -5  14   4        8.78        6.08      1.84 o 
  -4  14   4       27.62       27.42      2.34 o 
  -3  14   4      280.75      261.44      5.18 o 
  -2  14   4      355.09      376.60      6.97 o 
  -1  14   4       85.18       78.77      2.76 o 
   0  14   4      198.18      180.95      3.99 o 
   1  14   4        3.39        2.40      1.19 o 
   2  14   4       14.28       16.22      1.61 o 
   3  14   4       60.40       57.23      6.07 o 
   4  14   4        9.94       10.71      2.34 o 
   5  14   4       40.57       47.80      3.85 o 
   6  14   4        2.70        7.02      4.24 o 
   7  14   4       27.73       30.79      6.10 o 
  -7  15   4       12.04       15.05      3.37 o 
  -6  15   4       12.49       10.72      2.75 o 
  -5  15   4       22.96       27.32      3.17 o 
  -4  15   4       13.88       23.28      6.62 o 
  -3  15   4       98.67      117.70      5.08 o 
  -2  15   4       24.07       25.00      2.91 o 
  -1  15   4       47.15       43.60      3.97 o 
   0  15   4      151.79      160.46      8.86 o 
   1  15   4      141.49      127.51      8.19 o 
   2  15   4      315.67      330.63     13.69 o 
   3  15   4       27.18       22.58      4.68 o 
   4  15   4        0.46       -2.71      2.71 o 
   5  15   4       32.13       30.66      5.88 o 
   6  15   4       20.73       32.66      6.23 o 
  -6  16   4        1.08        2.21      3.14 o 
  -5  16   4        2.51        1.37      2.22 o 
  -4  16   4       17.57       20.66      2.85 o 
  -3  16   4       82.59       67.41      6.14 o 
  -2  16   4      184.72      211.97     10.11 o 
  -1  16   4        4.64        0.65      3.16 o 
   0  16   4        0.86        0.33      3.08 o 
   1  16   4        2.62        5.44      3.41 o 
   2  16   4       33.07       32.15      5.08 o 
   3  16   4        1.83       -0.85      3.38 o 
   4  16   4       38.33       32.21      5.47 o 
   5  16   4        3.44       -3.68      3.68 o 
  -5  17   4        6.36        7.22      3.44 o 
  -4  17   4       31.81       27.23      4.81 o 
  -3  17   4      120.16      132.78      7.96 o 
  -2  17   4        0.25       -2.76      3.07 o 
  -1  17   4       24.98       20.64      4.35 o 
   0  17   4       82.26       93.55      7.36 o 
   1  17   4        9.49        3.62      3.60 o 
   2  17   4      127.77      132.34      8.66 o 
   3  17   4        2.60        0.51      3.54 o 
   4  17   4        0.13       -1.25      3.80 o 
  -3  18   4        0.02        2.66      3.26 o 
  -2  18   4       13.38       15.44      4.19 o 
  -1  18   4        1.85        1.88      3.49 o 
   0  18   4        0.37       -0.48      3.27 o 
   1  18   4        0.25        2.41      3.55 o 
   2  18   4       11.14        9.78      4.09 o 
 -11   0   5        7.09        4.69      2.52 o 
  -9   0   5      365.26      354.22      9.28 o 
  -7   0   5     3893.86     3736.90     51.67 o 
  -5   0   5      159.78      170.15      3.30 o 
  -3   0   5       15.89       15.14      1.08 o 
  -1   0   5      116.60      112.19      2.30 o 
   1   0   5      365.23      348.54      7.01 o 
   3   0   5      244.28      267.98      5.29 o 
   5   0   5       64.84       44.06      2.73 o 
   7   0   5       80.01       81.67      4.58 o 
   9   0   5      233.47      252.26     17.34 o 
  11   0   5        0.71       -1.37      2.69 o 
 -12   1   5       13.09       16.61      2.45 o 
 -11   1   5        1.49        0.73      1.73 o 
 -10   1   5       30.82       28.37      2.40 o 
  -9   1   5        1.38        2.91      1.44 o 
  -8   1   5        3.19        1.32      1.13 o 
  -7   1   5      148.19      129.07      2.81 o 
  -6   1   5       61.93       68.46      1.71 o 
  -5   1   5      136.45      165.43      2.74 o 
  -4   1   5      602.23      725.79      6.67 o 
  -3   1   5    11075.27    11924.38    116.81 o 
  -2   1   5      206.35      204.54      3.02 o 
  -1   1   5       66.02       85.16      1.31 o 
   0   1   5       99.43       92.51      1.32 o 
   1   1   5       17.17       16.95      1.36 o 
   2   1   5      187.51      202.47      3.19 o 
   3   1   5     2343.35     2303.55     22.60 o 
   4   1   5      102.80      104.55      2.53 o 
   5   1   5     1499.31     1409.88     14.87 o 
   6   1   5      110.29      117.19      2.87 o 
   7   1   5      278.50      272.80      5.75 o 
   8   1   5       20.88       21.36      2.24 o 
   9   1   5       19.18       20.33      2.37 o 
  10   1   5        9.32        5.19      2.01 o 
  11   1   5       50.61       54.92      4.12 o 
 -12   2   5       72.84       77.45      3.92 o 
 -11   2   5        8.77        6.35      1.92 o 
 -10   2   5        3.40        5.43      1.67 o 
  -9   2   5       42.65       49.22      2.63 o 
  -8   2   5      368.38      346.86      5.15 o 
  -7   2   5     2038.12     1927.29     19.73 o 
  -6   2   5        7.93        8.32      1.23 o 
  -5   2   5       18.64       20.03      0.88 o 
  -4   2   5     4726.58     5168.77     45.24 o 
  -3   2   5      374.98      362.30      9.03 o 
  -2   2   5      831.31      953.13     10.16 o 
  -1   2   5      446.00      412.62      5.87 o 
   0   2   5     3109.16     2851.07     33.39 o 
   1   2   5      417.75      389.35      4.55 o 
   2   2   5       99.11      102.20      1.76 o 
   3   2   5      114.61      141.11      2.46 o 
   4   2   5      163.99      137.11      2.60 o 
   5   2   5       25.41       25.40      1.54 o 
   6   2   5        0.07       -0.01      1.06 o 
   7   2   5       34.56       31.04      2.70 o 
   8   2   5      250.47      252.49      6.55 o 
   9   2   5       23.10       25.62      2.92 o 
  10   2   5        5.70        4.95      2.40 o 
 -12   3   5      144.68      157.58      5.02 o 
 -11   3   5        0.07       -1.98      1.98 o 
 -10   3   5      195.91      185.11      6.71 o 
  -9   3   5        0.81       -0.23      1.34 o 
  -8   3   5        9.14       11.83      1.26 o 
  -7   3   5        0.43        2.12      0.97 o 
  -6   3   5        4.76        1.04      1.11 o 
  -5   3   5     1034.88     1033.90      9.46 o 
  -4   3   5     2629.55     2506.24     22.43 o 
  -3   3   5      333.52      269.46      3.32 o 
  -2   3   5      237.03      217.85      2.38 o 
  -1   3   5     6641.47     6941.87     69.13 o 
   0   3   5        0.53        0.92      0.52 o 
   1   3   5     5182.85     5852.31     44.97 o 
   2   3   5        9.35       15.07      0.92 o 
   3   3   5      362.29      343.56      6.25 o 
   4   3   5      457.35      492.37      6.09 o 
   5   3   5       79.06       72.01      2.29 o 
   6   3   5       22.09       18.35      1.61 o 
   7   3   5       54.74       50.00      4.35 o 
   8   3   5       33.14       33.74      2.94 o 
   9   3   5       14.62       10.89      2.35 o 
  10   3   5       23.26       20.83      2.97 o 
 -12   4   5       18.26       22.03      2.58 o 
 -11   4   5        1.05        1.37      1.71 o 
 -10   4   5        0.19        1.46      1.52 o 
  -9   4   5        5.63        6.66      1.49 o 
  -8   4   5       32.50       29.30      1.65 o 
  -7   4   5        0.76       -0.21      0.87 o 
  -6   4   5        0.47        2.53      0.84 o 
  -5   4   5      545.75      577.76      6.12 o 
  -4   4   5       19.19       54.50      2.08 o 
  -3   4   5     2323.07     2560.63     24.33 o 
  -2   4   5      554.57      629.83      5.19 o 
  -1   4   5     1234.29     1310.30     12.77 o 
   0   4   5     9506.61     9610.13     82.69 o 
   1   4   5      485.77      536.96      5.06 o 
   2   4   5     1117.90     1053.66     10.86 o 
   3   4   5      182.96      185.23      2.93 o 
   4   4   5      862.31      917.42     10.08 o 
   5   4   5       23.41       19.69      1.46 o 
   6   4   5       42.83       36.21      2.02 o 
   7   4   5        0.02        0.10      1.71 o 
   8   4   5      218.59      216.55      5.98 o 
   9   4   5       43.87       38.93      3.25 o 
  10   4   5        8.56       10.86      2.53 o 
 -12   5   5       70.03       75.81      3.83 o 
 -11   5   5        1.46       -1.11      1.59 o 
 -10   5   5       71.32       78.18      3.32 o 
  -9   5   5        5.13        7.15      1.54 o 
  -8   5   5       19.62       21.08      1.63 o 
  -7   5   5        0.56        2.30      0.98 o 
  -6   5   5      131.97      135.20      2.42 o 
  -5   5   5      239.47      240.24      3.20 o 
  -4   5   5      646.45      621.85      6.41 o 
  -3   5   5      199.74      154.88      2.39 o 
  -2   5   5      873.61     1016.94      9.25 o 
  -1   5   5     3502.15     4014.21     37.52 o 
   0   5   5      516.69      547.16      5.88 o 
   1   5   5     4521.45     4683.40     40.76 o 
   2   5   5      926.98     1102.44     12.53 o 
   3   5   5      197.72      204.53      3.16 o 
   4   5   5       25.68       20.42      1.23 o 
   5   5   5      270.78      244.42      3.99 o 
   6   5   5       49.71       33.77      1.97 o 
   7   5   5        9.58       10.97      2.06 o 
   8   5   5        8.87        5.13      1.92 o 
   9   5   5        4.47        2.73      2.57 o 
  10   5   5        9.17       10.79      2.54 o 
 -11   6   5        1.21        0.74      1.70 o 
 -10   6   5       20.62       22.28      2.19 o 
  -9   6   5      114.91      115.87      3.19 o 
  -8   6   5        5.61        5.01      1.14 o 
  -7   6   5     1397.68     1344.04     13.30 o 
  -6   6   5       74.34       79.16      1.94 o 
  -5   6   5      430.49      443.22      4.61 o 
  -4   6   5     1071.96     1077.88     11.99 o 
  -3   6   5      551.47      556.12      5.98 o 
  -2   6   5       36.32       32.84      1.03 o 
  -1   6   5      291.02      276.24      3.33 o 
   0   6   5     3442.93     3499.06     30.39 o 
   1   6   5     4204.16     4388.67     35.87 o 
   2   6   5      654.92      657.69      7.04 o 
   3   6   5       72.60       75.76      1.88 o 
   4   6   5      493.57      453.00      5.77 o 
   5   6   5      451.82      426.32      5.79 o 
   6   6   5       53.98       41.65      2.36 o 
   7   6   5       21.46       20.54      3.36 o 
   8   6   5       69.68       64.78      5.39 o 
   9   6   5       92.65       83.81      4.25 o 
  10   6   5       31.05       32.47      3.37 o 
 -11   7   5       19.97       22.31      2.86 o 
 -10   7   5       21.77       18.99      2.13 o 
  -9   7   5       53.36       53.04      2.72 o 
  -8   7   5      464.29      460.69      5.87 o 
  -7   7   5        4.47        7.27      1.10 o 
  -6   7   5       18.75       17.82      1.22 o 
  -5   7   5      559.15      565.97      5.93 o 
  -4   7   5      146.84      121.95      1.80 o 
  -3   7   5     3470.84     3653.51     46.71 o 
  -2   7   5      171.07      151.46      2.62 o 
  -1   7   5       56.34       58.21      0.96 o 
   0   7   5       53.11       45.84      0.93 o 
   1   7   5       15.23       19.38      0.84 o 
   2   7   5       93.39      104.38      1.93 o 
   3   7   5     2318.64     2289.06     24.93 o 
   4   7   5       12.11       13.54      1.14 o 
   5   7   5     1359.37     1304.59     14.03 o 
   6   7   5       83.37       88.69      3.12 o 
   7   7   5        8.99        7.77      1.93 o 
   8   7   5       27.30       29.60      2.85 o 
   9   7   5       20.14       12.75      2.46 o 
  10   7   5       13.60       12.55      3.13 o 
 -11   8   5        0.29       -0.34      2.07 o 
 -10   8   5      110.42      113.90      4.76 o 
  -9   8   5      138.27      137.47      4.80 o 
  -8   8   5       24.99       29.38      2.03 o 
  -7   8   5     1098.04     1035.28     11.48 o 
  -6   8   5        6.42        5.78      1.48 o 
  -5   8   5       12.62       10.82      0.87 o 
  -4   8   5      537.80      573.05      6.33 o 
  -3   8   5       59.50       57.49      1.65 o 
  -2   8   5      418.38      419.87      5.58 o 
  -1   8   5      794.75      790.74      9.32 o 
   0   8   5       35.09       31.79      1.09 o 
   1   8   5     1670.28     1635.38     16.17 o 
   2   8   5       89.56       90.70      2.31 o 
   3   8   5      862.12      794.04      8.24 o 
   4   8   5      238.47      242.15      3.80 o 
   5   8   5       34.85       28.61      1.64 o 
   6   8   5       29.50       32.10      2.21 o 
   7   8   5       62.45       64.85      3.33 o 
   8   8   5        5.94        6.36      2.04 o 
   9   8   5      108.82      139.26      5.31 o 
 -11   9   5       14.50       19.08      2.78 o 
 -10   9   5        3.30        4.13      2.14 o 
  -9   9   5        2.02        3.20      1.94 o 
  -8   9   5      118.74      125.91      4.58 o 
  -7   9   5       14.97       14.80      1.93 o 
  -6   9   5        0.33       -0.13      1.71 o 
  -5   9   5      229.55      211.61      3.56 o 
  -4   9   5      333.98      307.38      4.33 o 
  -3   9   5       53.70       42.65      1.50 o 
  -2   9   5       17.82       10.52      0.96 o 
  -1   9   5       17.17       15.97      1.14 o 
   0   9   5       60.92       68.10      1.46 o 
   1   9   5      428.71      446.08      5.57 o 
   2   9   5      127.68      123.78      2.24 o 
   3   9   5      334.97      370.67      4.61 o 
   4   9   5        5.96        3.24      1.06 o 
   5   9   5      671.68      657.22      8.06 o 
   6   9   5       68.28       65.15      2.89 o 
   7   9   5       60.17       58.42      5.05 o 
   8   9   5        0.53        2.08      2.00 o 
   9   9   5       19.46       13.96      2.72 o 
 -10  10   5       21.11       16.51      2.68 o 
  -9  10   5       55.95       56.02      3.63 o 
  -8  10   5        0.03        2.17      1.93 o 
  -7  10   5      381.02      392.04      9.98 o 
  -6  10   5       15.08       10.32      1.90 o 
  -5  10   5      145.57      147.68      4.39 o 
  -4  10   5      129.28      134.06      2.72 o 
  -3  10   5       43.79       41.23      1.50 o 
  -2  10   5      418.78      399.11      5.59 o 
  -1  10   5       10.37        8.32      0.97 o 
   0  10   5     1990.51     1979.64     17.86 o 
   1  10   5      263.30      249.08      3.13 o 
   2  10   5      852.23      811.50      8.31 o 
   3  10   5      472.89      440.80      5.30 o 
   4  10   5      515.49      496.08      5.95 o 
   5  10   5      124.60      126.38      3.49 o 
   6  10   5       11.61       10.55      1.98 o 
   7  10   5       52.75       62.34      4.09 o 
   8  10   5      270.91      276.16      7.08 o 
   9  10   5       54.85       81.05      4.46 o 
 -10  11   5       17.50       19.21      2.85 o 
  -9  11   5       66.89       54.08      3.63 o 
  -8  11   5       63.91       81.84      4.83 o 
  -7  11   5        2.14        2.65      2.38 o 
  -6  11   5       10.50       11.26      2.06 o 
  -5  11   5      136.06      133.92      4.37 o 
  -4  11   5      764.17      781.03     11.79 o 
  -3  11   5        0.01       -0.43      1.08 o 
  -2  11   5       99.86      100.66      2.46 o 
  -1  11   5       43.41       43.36      1.69 o 
   0  11   5       52.95       47.03      1.75 o 
   1  11   5      563.42      550.99      5.84 o 
   2  11   5        0.28       -0.07      0.78 o 
   3  11   5       11.21       10.98      1.08 o 
   4  11   5      109.28      119.85      2.57 o 
   5  11   5       50.78       50.22      3.10 o 
   6  11   5        0.23        1.42      1.64 o 
   7  11   5       33.41       31.79      2.78 o 
   8  11   5        1.29        1.15      2.22 o 
  -9  12   5       34.09       34.34      5.50 o 
  -8  12   5        4.88        3.14      2.54 o 
  -7  12   5        0.21        4.66      2.50 o 
  -6  12   5       13.17       12.87      2.57 o 
  -5  12   5        1.46       -1.53      1.53 o 
  -4  12   5      178.50      179.79      4.11 o 
  -3  12   5      141.30      123.65      2.96 o 
  -2  12   5      172.97      176.57      3.39 o 
  -1  12   5        0.44        0.53      1.29 o 
   0  12   5     1864.43     1873.88     20.84 o 
   1  12   5        0.39       -0.46      1.12 o 
   2  12   5      245.09      250.19      4.86 o 
   3  12   5       97.96       88.61      2.38 o 
   4  12   5       80.41       94.27      3.07 o 
   5  12   5       10.17       11.49      1.96 o 
   6  12   5       16.38       18.59      2.04 o 
   7  12   5        1.88        3.67      2.11 o 
   8  12   5      123.79      140.21      6.34 o 
  -9  13   5        1.07       -0.72      2.63 o 
  -8  13   5        0.09        1.33      2.51 o 
  -7  13   5        0.01       -1.16      2.18 o 
  -6  13   5        2.62       -0.45      2.04 o 
  -5  13   5       35.97       29.09      4.15 o 
  -4  13   5      148.02      149.64      4.59 o 
  -3  13   5        1.57       -0.16      1.27 o 
  -2  13   5      394.87      393.18      6.90 o 
  -1  13   5      160.73      156.06      4.64 o 
   0  13   5       35.90       23.35      2.51 o 
   1  13   5        4.00        3.68      1.60 o 
   2  13   5        0.02       -1.42      1.42 o 
   3  13   5        1.25        3.33      2.11 o 
   4  13   5        0.91       -1.55      1.99 o 
   5  13   5        0.60       -0.01      2.00 o 
   6  13   5       13.56        5.86      2.47 o 
   7  13   5        0.02       -0.43      3.61 o 
  -8  14   5       25.34       24.71      7.73 o 
  -7  14   5       99.35      101.00      5.50 o 
  -6  14   5        2.03        0.49      2.10 o 
  -5  14   5        4.25        3.69      2.18 o 
  -4  14   5        0.42       -1.84      1.84 o 
  -3  14   5      352.34      348.48      9.09 o 
  -2  14   5      341.40      325.27      8.73 o 
  -1  14   5       10.47        7.42      1.90 o 
   0  14   5      131.77      126.96      4.20 o 
   1  14   5       94.74       89.79      3.64 o 
   2  14   5      121.59      124.01      5.23 o 
   3  14   5        5.20        2.69      2.24 o 
   4  14   5        7.40        8.47      3.86 o 
   5  14   5        3.06       -1.40      3.06 o 
   6  14   5       18.94       21.98      5.63 o 
  -7  15   5       43.52       53.87      4.49 o 
  -6  15   5        1.61        5.42      2.53 o 
  -5  15   5       82.22       88.39      4.72 o 
  -4  15   5       12.70       12.41      2.46 o 
  -3  15   5        2.73        5.33      2.23 o 
  -2  15   5      172.19      174.13      7.88 o 
  -1  15   5      101.91      106.04      7.05 o 
   0  15   5        3.09       -0.38      1.97 o 
   1  15   5       86.93       80.20      6.95 o 
   2  15   5        1.02       -2.77      2.77 o 
   3  15   5       70.94       74.61      6.88 o 
   4  15   5        3.92        5.76      4.05 o 
   5  15   5       24.69       42.08      6.64 o 
   6  15   5       20.64       18.94      5.58 o 
  -6  16   5       13.37       13.28      3.53 o 
  -5  16   5        9.12       10.66      2.63 o 
  -4  16   5        3.84        1.57      2.27 o 
  -3  16   5       45.44       49.55      3.89 o 
  -2  16   5        1.73        1.05      2.93 o 
  -1  16   5        3.45        2.81      3.22 o 
   0  16   5        0.55        1.67      3.06 o 
   1  16   5      111.77      110.91      7.72 o 
   2  16   5       34.38       31.19      5.19 o 
   3  16   5       20.36       20.37      4.82 o 
   4  16   5       40.95       45.78      6.45 o 
   5  16   5        0.01       -3.55      3.55 o 
  -5  17   5       67.66       84.14      7.18 o 
  -4  17   5       35.80       37.40      5.26 o 
  -3  17   5       56.17       63.80      6.02 o 
  -2  17   5        5.14        3.87      3.36 o 
  -1  17   5        8.51        3.33      3.47 o 
   0  17   5        5.80        4.81      3.59 o 
   1  17   5        5.77        1.48      3.58 o 
   2  17   5        0.22        1.50      3.59 o 
   3  17   5       11.85       14.56      4.74 o 
  -3  18   5        0.31        4.96      3.48 o 
  -2  18   5       14.55        6.97      3.83 o 
  -1  18   5        1.80        2.43      3.27 o 
   0  18   5       87.63       87.47      7.26 o 
   1  18   5       38.14       42.69      5.88 o 
   2  18   5       30.83       32.39      5.69 o 
 -12   0   6      230.70      261.52      9.23 o 
 -10   0   6       49.07       42.73      3.86 o 
  -8   0   6      417.89      386.43      8.44 o 
  -6   0   6      882.08      901.14     11.99 o 
  -4   0   6     8077.53     8625.69    115.53 o 
  -2   0   6      205.80      226.17      4.82 o 
   0   0   6      358.91      368.31      5.28 o 
   2   0   6      725.64      736.57     11.51 o 
   4   0   6       11.80       16.38      3.20 o 
   6   0   6      372.84      355.03      7.62 o 
   8   0   6      210.25      217.17      7.71 o 
  10   0   6       42.10       47.79      6.35 o 
 -12   1   6       11.57       10.87      3.45 o 
 -11   1   6        0.69        1.39      1.99 o 
 -10   1   6        7.66        3.51      1.61 o 
  -9   1   6      175.73      176.16      3.65 o 
  -8   1   6      234.95      243.97      4.12 o 
  -7   1   6       91.93       88.54      2.34 o 
  -6   1   6        0.73        1.75      0.72 o 
  -5   1   6      692.01      662.59      6.37 o 
  -4   1   6        5.49        8.84      0.84 o 
  -3   1   6     1538.26     1490.61     16.06 o 
  -2   1   6     1318.51     1152.32     13.76 o 
  -1   1   6        0.35        4.22      0.41 o 
   0   1   6     2917.66     2802.49     23.24 o 
   1   1   6        4.43        0.49      0.51 o 
   2   1   6        3.81        3.36      0.65 o 
   3   1   6      314.81      311.73      4.69 o 
   4   1   6      997.11      993.08     10.91 o 
   5   1   6      366.92      350.15      5.56 o 
   6   1   6      512.46      503.46      7.48 o 
   7   1   6       49.46       52.58      4.45 o 
   8   1   6      225.66      227.10      6.38 o 
   9   1   6        8.67        5.91      2.37 o 
  10   1   6       32.09       28.13      3.21 o 
 -12   2   6       78.26       91.15      4.02 o 
 -11   2   6        1.48       -0.29      1.71 o 
 -10   2   6        1.86        0.49      1.49 o 
  -9   2   6        5.44        6.04      1.33 o 
  -8   2   6       97.38       81.89      2.42 o 
  -7   2   6       71.95       76.23      2.17 o 
  -6   2   6      314.92      274.02      3.38 o 
  -5   2   6      142.23      103.81      1.77 o 
  -4   2   6     1692.36     1638.68     19.91 o 
  -3   2   6      319.66      346.78      5.03 o 
  -2   2   6     1411.99     1497.31     15.84 o 
  -1   2   6     7956.70     8249.13     91.83 o 
   0   2   6     1578.85     1730.08     14.58 o 
   1   2   6      794.39      816.08      8.72 o 
   2   2   6     2467.60     2719.92     26.51 o 
   3   2   6      128.83      113.63      2.26 o 
   4   2   6        3.46        0.54      0.72 o 
   5   2   6       64.38       55.95      2.21 o 
   6   2   6      266.20      253.23      5.28 o 
   7   2   6      169.72      168.79      5.11 o 
   8   2   6        4.76        2.77      2.70 o 
   9   2   6      169.00      165.15      5.69 o 
  10   2   6        6.09        1.84      2.31 o 
 -12   3   6        1.92        3.59      2.14 o 
 -11   3   6        1.88        1.44      1.76 o 
 -10   3   6        1.55        2.24      1.61 o 
  -9   3   6      551.34      571.73      7.61 o 
  -8   3   6       10.99       11.97      1.27 o 
  -7   3   6      124.29      111.21      2.38 o 
  -6   3   6       97.27       85.46      1.94 o 
  -5   3   6      182.50      174.92      2.72 o 
  -4   3   6     1329.05     1397.77     14.11 o 
  -3   3   6      405.81      416.08      5.20 o 
  -2   3   6       27.84       12.29      0.62 o 
  -1   3   6      978.71      989.88     11.75 o 
   0   3   6      544.66      553.58      5.46 o 
   1   3   6      273.13      279.24      3.42 o 
   2   3   6      198.86      197.73      2.95 o 
   3   3   6      496.96      517.40      6.23 o 
   4   3   6      189.24      211.23      3.49 o 
   5   3   6        0.13        1.60      1.06 o 
   6   3   6      412.60      424.27      7.77 o 
   7   3   6      201.08      210.35      5.75 o 
   8   3   6        4.60        3.22      2.09 o 
   9   3   6       10.95        8.10      2.67 o 
  10   3   6        3.77        2.03      2.33 o 
 -12   4   6        0.03        1.41      1.94 o 
 -11   4   6       14.27       14.75      2.12 o 
 -10   4   6        1.54       -0.53      1.45 o 
  -9   4   6       18.11       15.10      1.63 o 
  -8   4   6      180.97      200.25      3.68 o 
  -7   4   6       63.96       42.43      1.64 o 
  -6   4   6       20.98       15.22      0.96 o 
  -5   4   6     1215.61     1249.48     12.95 o 
  -4   4   6        0.00        3.79      1.04 o 
  -3   4   6        2.06       10.88      0.81 o 
  -2   4   6     1162.67     1239.82     12.00 o 
  -1   4   6     2916.24     3088.67     32.17 o 
   0   4   6      545.65      583.09      5.96 o 
   1   4   6       17.78       37.46      1.05 o 
   2   4   6       19.88       24.70      1.33 o 
   3   4   6     3083.89     3086.82     30.00 o 
   4   4   6       57.85       44.30      1.70 o 
   5   4   6      466.02      459.73      6.18 o 
   6   4   6      259.30      253.56      5.30 o 
   7   4   6       45.44       35.43      2.86 o 
   8   4   6       30.77       31.51      2.96 o 
   9   4   6      113.23      114.56      4.89 o 
  10   4   6        7.81        4.76      2.76 o 
 -12   5   6        5.22        3.18      3.29 o 
 -11   5   6        0.30        0.05      1.63 o 
 -10   5   6      138.42      140.71      4.18 o 
  -9   5   6      147.05      158.80      3.82 o 
  -8   5   6       47.93       54.32      1.94 o 
  -7   5   6       45.46       43.75      1.68 o 
  -6   5   6       15.59       14.15      0.98 o 
  -5   5   6      324.46      306.90      4.11 o 
  -4   5   6       16.34       19.31      0.95 o 
  -3   5   6      899.70      873.44      8.91 o 
  -2   5   6      806.91      782.41      8.04 o 
  -1   5   6       85.66       79.87      1.47 o 
   0   5   6      382.72      331.37      4.47 o 
   1   5   6      402.85      435.61      4.34 o 
   2   5   6      713.27      650.38      9.19 o 
   3   5   6        0.38        1.56      0.72 o 
   4   5   6      453.03      427.81      5.63 o 
   5   5   6       32.56       32.88      1.69 o 
   6   5   6        0.05        0.53      1.51 o 
   7   5   6       68.92       62.47      4.39 o 
   8   5   6       61.43       58.78      3.65 o 
   9   5   6       38.99       40.58      3.36 o 
  10   5   6        2.84       -0.22      2.25 o 
 -11   6   6       13.97       14.79      1.93 o 
 -10   6   6       13.22       11.84      1.70 o 
  -9   6   6       59.69       59.59      2.89 o 
  -8   6   6      214.01      213.03      4.51 o 
  -7   6   6       92.36       95.85      2.81 o 
  -6   6   6     1439.64     1408.75     13.50 o 
  -5   6   6      385.05      340.27      4.45 o 
  -4   6   6     1317.35     1356.66     15.21 o 
  -3   6   6       61.63      102.11      1.92 o 
  -2   6   6      348.21      376.55      4.45 o 
  -1   6   6      171.11      182.77      3.00 o 
   0   6   6     1109.83     1153.91     12.85 o 
   1   6   6      129.94      136.85      2.00 o 
   2   6   6       81.85       65.99      1.57 o 
   3   6   6     1642.06     1609.24     16.42 o 
   4   6   6      305.17      300.13      4.43 o 
   5   6   6      945.37      931.31     10.67 o 
   6   6   6      414.05      383.60      6.87 o 
   7   6   6       23.72       21.42      2.38 o 
   8   6   6       18.92       23.64      2.64 o 
   9   6   6       11.10       11.89      2.47 o 
  10   6   6       47.62       53.25      3.97 o 
 -11   7   6        8.20        6.76      2.40 o 
 -10   7   6       29.79       24.65      2.35 o 
  -9   7   6       21.91       25.85      1.98 o 
  -8   7   6        6.28        3.27      1.08 o 
  -7   7   6        6.77        9.76      1.02 o 
  -6   7   6      649.33      633.88      8.20 o 
  -5   7   6       45.22       42.77      1.63 o 
  -4   7   6       12.05       16.77      0.88 o 
  -3   7   6       50.81       44.64      2.06 o 
  -2   7   6     1003.62      943.93      8.19 o 
  -1   7   6      473.48      482.74      5.44 o 
   0   7   6      180.20      175.90      2.82 o 
   1   7   6      182.27      163.79      2.49 o 
   2   7   6      262.67      304.47      4.08 o 
   3   7   6       75.29       76.44      2.18 o 
   4   7   6        4.57        3.07      0.97 o 
   5   7   6       29.61       31.85      2.31 o 
   6   7   6      222.11      228.19      5.73 o 
   7   7   6        0.34        1.34      1.78 o 
   8   7   6      130.23      122.79      4.65 o 
   9   7   6        0.19       -1.28      1.89 o 
 -11   8   6       15.70       10.72      3.17 o 
 -10   8   6       12.51       15.29      2.54 o 
  -9   8   6        0.01       -1.58      1.74 o 
  -8   8   6        0.21        1.42      1.52 o 
  -7   8   6        8.90        7.44      1.12 o 
  -6   8   6     1006.90     1008.27     12.25 o 
  -5   8   6       47.71       38.00      1.35 o 
  -4   8   6     3316.21     3317.93     32.10 o 
  -3   8   6      241.12      213.64      4.27 o 
  -2   8   6      151.42      160.69      2.37 o 
  -1   8   6      839.53      820.08      8.59 o 
   0   8   6       98.80      100.50      1.51 o 
   1   8   6       89.91       84.57      1.66 o 
   2   8   6      263.16      288.99      3.74 o 
   3   8   6      515.14      478.73      5.61 o 
   4   8   6        7.49        6.12      1.17 o 
   5   8   6      123.32      110.17      3.32 o 
   6   8   6      145.77      131.99      4.30 o 
   7   8   6        1.73        0.78      1.68 o 
   8   8   6       46.15       46.74      3.48 o 
   9   8   6        0.44        0.83      2.21 o 
 -10   9   6        2.84        1.96      2.01 o 
  -9   9   6      175.00      170.94      5.54 o 
  -8   9   6       34.02       31.41      2.86 o 
  -7   9   6       12.09       15.76      2.21 o 
  -6   9   6      176.94      176.00      4.14 o 
  -5   9   6      279.43      277.12      5.07 o 
  -4   9   6       37.14       37.48      1.84 o 
  -3   9   6       83.47       91.06      2.53 o 
  -2   9   6     2070.54     2018.38     22.13 o 
  -1   9   6      212.58      195.39      3.19 o 
   0   9   6      185.91      171.94      2.31 o 
   1   9   6      148.93      141.43      3.46 o 
   2   9   6      423.22      414.20      4.91 o 
   3   9   6        0.12       -0.79      0.79 o 
   4   9   6       69.59       77.08      2.34 o 
   5   9   6       13.01       18.98      1.79 o 
   6   9   6      312.79      317.38      6.96 o 
   7   9   6       33.42       35.70      2.90 o 
   8   9   6       41.81       45.89      3.96 o 
   9   9   6        1.23        3.07      2.36 o 
 -10  10   6       16.46       17.16      3.27 o 
  -9  10   6        1.69        2.08      2.44 o 
  -8  10   6      137.47      143.49      6.09 o 
  -7  10   6        0.47       -1.36      1.73 o 
  -6  10   6      119.82      114.28      4.15 o 
  -5  10   6      284.64      277.82      6.32 o 
  -4  10   6     1211.66     1189.29     13.87 o 
  -3  10   6      535.31      517.99      6.77 o 
  -2  10   6      633.36      611.04      7.80 o 
  -1  10   6      243.30      242.44      3.87 o 
   0  10   6      337.71      320.96      4.08 o 
   1  10   6      460.44      479.40      5.66 o 
   2  10   6       36.48       36.44      1.44 o 
   3  10   6     1067.40     1101.29     11.11 o 
   4  10   6      207.80      179.34      3.68 o 
   5  10   6       71.21       59.99      2.47 o 
   6  10   6       14.57       12.66      2.09 o 
   7  10   6       29.25       30.22      2.83 o 
   8  10   6       30.79       38.90      3.29 o 
 -10  11   6        2.56       -2.37      2.55 o 
  -9  11   6      104.61      119.95     15.22 o 
  -8  11   6        1.99       -0.10      3.14 o 
  -7  11   6       85.78       85.23      3.95 o 
  -6  11   6       42.98       39.15      3.09 o 
  -5  11   6        1.98        1.57      1.30 o 
  -4  11   6       20.17       18.24      2.09 o 
  -3  11   6      206.41      214.46      3.84 o 
  -2  11   6      130.90      119.01      3.19 o 
  -1  11   6      515.19      518.38     10.04 o 
   0  11   6      646.57      619.29      7.97 o 
   1  11   6     1085.79     1021.09     10.90 o 
   2  11   6        0.03       -0.95      0.95 o 
   3  11   6       30.52       31.06      1.59 o 
   4  11   6      162.04      166.12      9.99 o 
   5  11   6       83.04       95.78      3.98 o 
   6  11   6      151.65      172.80      5.25 o 
   7  11   6        0.24        2.84      3.04 o 
   8  11   6       31.95       34.11      3.92 o 
  -9  12   6        1.25        0.00      2.59 o 
  -8  12   6      108.66      125.42      5.84 o 
  -7  12   6        1.39        0.98      2.24 o 
  -6  12   6       34.11       30.38      2.78 o 
  -5  12   6       25.41       22.62      2.28 o 
  -4  12   6        2.01       -1.04      2.06 o 
  -3  12   6       23.24       33.44      2.43 o 
  -2  12   6      383.76      390.18      6.75 o 
  -1  12   6       76.36       71.49      2.75 o 
   0  12   6       67.74       68.74      2.71 o 
   1  12   6       33.02       38.84      2.74 o 
   2  12   6       15.90       11.00      1.96 o 
   3  12   6      776.95      802.40     13.16 o 
   4  12   6      168.70      150.09      7.65 o 
   5  12   6       46.86       44.23      3.48 o 
   6  12   6        5.89        5.80      1.98 o 
   7  12   6       13.27       11.26      2.62 o 
  -8  13   6        6.19        7.75      2.81 o 
  -7  13   6       16.23        9.62      2.74 o 
  -6  13   6      100.32      104.75      5.23 o 
  -5  13   6       62.88       61.25      3.79 o 
  -4  13   6        0.45        0.62      1.59 o 
  -3  13   6       42.69       42.90      2.76 o 
  -2  13   6      144.29      161.51      4.58 o 
  -1  13   6      120.78      125.49      4.22 o 
   0  13   6        2.71        0.01      1.48 o 
   1  13   6      335.06      309.54      9.63 o 
   2  13   6       66.87       68.26      4.43 o 
   3  13   6        7.67        6.91      2.40 o 
   4  13   6        7.70       11.05      2.69 o 
   5  13   6       82.80       90.52      5.31 o 
   6  13   6       12.93       12.08      5.06 o 
   7  13   6        0.08        1.80      4.41 o 
  -8  14   6       20.10       32.68      4.89 o 
  -7  14   6        6.51        5.54      2.70 o 
  -6  14   6       64.60       67.59      9.73 o 
  -5  14   6       51.23       48.04      3.84 o 
  -4  14   6      194.11      208.23      6.87 o 
  -3  14   6      119.91      128.45      5.74 o 
  -2  14   6        4.43        1.94      2.16 o 
  -1  14   6       26.77       19.56      2.76 o 
   0  14   6        0.00       -1.77      1.77 o 
   1  14   6        6.87       11.04      2.34 o 
   2  14   6        9.36        9.45      2.55 o 
   3  14   6       81.71       98.80      5.08 o 
   4  14   6       38.25       35.51      5.85 o 
   5  14   6       10.78       22.11      5.26 o 
   6  14   6       33.21       44.07      7.17 o 
  -7  15   6        0.23       -0.61      2.40 o 
  -6  15   6       61.24       75.15      5.45 o 
  -5  15   6       11.31       16.15      2.90 o 
  -4  15   6        2.61        3.69      2.20 o 
  -3  15   6       23.67       25.51      3.14 o 
  -2  15   6      304.94      328.77      9.01 o 
  -1  15   6        5.88        4.85      2.26 o 
   0  15   6       42.59       48.66      8.70 o 
   1  15   6       11.96       15.68      2.73 o 
   2  15   6        0.83        2.80      3.37 o 
   3  15   6       36.99       39.28      6.11 o 
   4  15   6       17.10       25.55      5.62 o 
   5  15   6        4.57        7.84      4.48 o 
  -6  16   6       25.86       35.15      3.78 o 
  -5  16   6        1.50        0.13      2.18 o 
  -4  16   6      125.88      129.65      5.71 o 
  -3  16   6       26.53       18.94      2.93 o 
  -2  16   6        6.71        7.41      2.55 o 
  -1  16   6       64.02       65.03      6.78 o 
   0  16   6       26.43       17.86      4.45 o 
   1  16   6        0.76       -1.00      3.38 o 
   2  16   6        2.36        2.98      3.51 o 
   3  16   6       11.50       10.79      4.47 o 
   4  16   6        3.14        7.20      4.29 o 
  -5  17   6       12.03       11.31      4.20 o 
  -4  17   6        1.79       -0.50      3.18 o 
  -3  17   6        2.77        0.98      3.39 o 
  -2  17   6       41.83       49.63      6.15 o 
  -1  17   6       12.17        5.59      3.60 o 
   0  17   6       52.31       57.84      6.67 o 
   1  17   6       23.89       21.53      4.82 o 
   2  17   6       10.49        0.85      3.52 o 
   3  17   6        4.98        9.03      4.45 o 
  -2  18   6       31.92       37.53      5.75 o 
  -1  18   6       19.08       20.45      4.83 o 
   0  18   6        3.07       -1.21      3.61 o 
 -11   0   7      424.22      446.27     11.84 o 
  -9   0   7      386.56      414.06      8.64 o 
  -7   0   7        0.80       -1.07      1.07 o 
  -5   0   7     1041.03      999.07     15.28 o 
  -3   0   7       65.19       37.57      5.35 o 
  -1   0   7      899.83      850.57     12.50 o 
   1   0   7     2050.44     2005.06     28.17 o 
   3   0   7     1598.08     1574.03     23.05 o 
   5   0   7        0.47        1.44      1.78 o 
   7   0   7        4.62        0.68      3.24 o 
   9   0   7      111.36      115.69      8.85 o 
 -12   1   7        0.16       -0.59      2.05 o 
 -11   1   7        3.42        9.82      2.07 o 
 -10   1   7        9.77        9.17      1.45 o 
  -9   1   7      212.47      205.67      3.65 o 
  -8   1   7        7.62        8.73      1.06 o 
  -7   1   7        9.20        9.60      0.94 o 
  -6   1   7        4.78        8.16      0.98 o 
  -5   1   7      763.87      862.89      9.34 o 
  -4   1   7      363.45      355.43      4.40 o 
  -3   1   7      808.83      673.75      8.66 o 
  -2   1   7      142.30      212.52      2.83 o 
  -1   1   7     1905.41     2053.83     19.87 o 
   0   1   7      508.92      649.68      6.15 o 
   1   1   7     4263.26     4147.12     69.31 o 
   2   1   7      199.74      179.13      2.98 o 
   3   1   7       96.46       80.51      2.04 o 
   4   1   7      397.28      396.96      6.02 o 
   5   1   7      196.45      182.71      4.39 o 
   6   1   7        2.63       -0.32      1.57 o 
   7   1   7       63.62       60.20      3.55 o 
   8   1   7        2.24        2.74      3.84 o 
   9   1   7       47.02       53.20      3.83 o 
  10   1   7        3.19        0.74      2.91 o 
 -12   2   7       17.09       15.10      2.57 o 
 -11   2   7      140.65      153.89      4.67 o 
 -10   2   7       10.67       10.49      1.48 o 
  -9   2   7      389.66      369.50      5.21 o 
  -8   2   7      134.37      118.77      2.42 o 
  -7   2   7        9.21       11.92      1.00 o 
  -6   2   7      129.95      127.98      3.05 o 
  -5   2   7      817.21      787.51      8.64 o 
  -4   2   7       20.57       16.77      0.98 o 
  -3   2   7        8.49        2.81      0.78 o 
  -2   2   7     2735.55     2674.17     25.53 o 
  -1   2   7     1627.42     1625.29     15.93 o 
   0   2   7     2263.23     2425.44     21.73 o 
   1   2   7     1206.63     1147.40     11.07 o 
   2   2   7      476.74      454.14      5.63 o 
   3   2   7      797.11      799.04      9.95 o 
   4   2   7      592.16      585.02      7.23 o 
   5   2   7      292.40      293.09      5.09 o 
   6   2   7      196.06      207.99      5.54 o 
   7   2   7       13.18       10.56      2.39 o 
   8   2   7        3.55        2.38      3.09 o 
   9   2   7       54.70       58.14      4.00 o 
  10   2   7       21.83       27.58      3.28 o 
 -12   3   7        0.28        0.56      1.76 o 
 -11   3   7       40.96       40.12      2.56 o 
 -10   3   7       55.30       55.42      2.66 o 
  -9   3   7        0.12        0.24      1.08 o 
  -8   3   7       15.97       19.03      1.25 o 
  -7   3   7       39.11       32.75      1.37 o 
  -6   3   7     1786.28     1794.98     20.23 o 
  -5   3   7       19.99       13.44      1.08 o 
  -4   3   7      458.20      421.37      5.13 o 
  -3   3   7      480.59      484.35      5.97 o 
  -2   3   7      398.03      449.74      6.27 o 
  -1   3   7      462.12      453.46      5.09 o 
   0   3   7     1168.97     1321.31     11.46 o 
   1   3   7      125.57      101.96      2.06 o 
   2   3   7       31.78       45.62      1.50 o 
   3   3   7      326.13      300.37      4.31 o 
   4   3   7      472.19      440.02      6.36 o 
   5   3   7        3.51        7.11      1.20 o 
   6   3   7      516.38      506.37      9.64 o 
   7   3   7       24.38       29.92      2.83 o 
   8   3   7       32.37       30.69      3.08 o 
   9   3   7        6.92        4.02      2.28 o 
  10   3   7       11.90       14.39      2.84 o 
 -12   4   7       10.28        8.68      1.95 o 
 -11   4   7        0.11        1.76      1.65 o 
 -10   4   7        0.45       -0.50      1.30 o 
  -9   4   7       22.93       19.75      1.74 o 
  -8   4   7      243.50      231.39      3.87 o 
  -7   4   7      375.11      381.34      4.54 o 
  -6   4   7      788.43      718.27      8.29 o 
  -5   4   7        2.90        4.05      0.99 o 
  -4   4   7        3.82        4.13      0.64 o 
  -3   4   7        8.17       11.52      1.85 o 
  -2   4   7     2231.30     2378.08     25.20 o 
  -1   4   7      584.80      631.21      7.61 o 
   0   4   7      121.63      138.22      1.84 o 
   1   4   7        7.49       10.43      1.08 o 
   2   4   7      534.86      562.03      7.37 o 
   3   4   7       88.45       82.60      2.08 o 
   4   4   7      211.97      205.69      3.56 o 
   5   4   7       39.08       36.10      1.80 o 
   6   4   7       49.92       54.69      4.65 o 
   7   4   7        4.45        3.73      1.92 o 
   8   4   7        0.88        0.21      1.97 o 
   9   4   7        1.82       -2.09      2.09 o 
  10   4   7       17.28       13.23      2.90 o 
 -11   5   7       11.40       11.50      2.00 o 
 -10   5   7       26.59       25.58      2.01 o 
  -9   5   7        3.59        1.15      1.09 o 
  -8   5   7      285.70      283.20      5.68 o 
  -7   5   7       14.10       15.91      1.22 o 
  -6   5   7     1865.50     1815.92     18.55 o 
  -5   5   7      153.65      176.47      2.91 o 
  -4   5   7      337.55      330.98      4.22 o 
  -3   5   7       84.14       85.90      1.40 o 
  -2   5   7      236.95      216.09      3.26 o 
  -1   5   7      645.83      636.57      7.65 o 
   0   5   7     2228.65     2439.06     23.70 o 
   1   5   7      262.13      254.30      3.21 o 
   2   5   7      284.24      292.99      3.78 o 
   3   5   7        1.96        1.77      0.77 o 
   4   5   7      750.46      754.94      8.85 o 
   5   5   7       61.52       57.60      2.55 o 
   6   5   7      230.56      243.18      6.07 o 
   7   5   7        8.60        9.26      2.11 o 
   8   5   7       20.73       18.11      2.62 o 
   9   5   7        3.13        0.79      1.99 o 
 -11   6   7      127.09      136.26      4.72 o 
 -10   6   7        0.27       -0.22      1.33 o 
  -9   6   7       31.16       26.19      1.49 o 
  -8   6   7      307.73      309.06      4.17 o 
  -7   6   7      577.56      564.78      7.07 o 
  -6   6   7      584.71      560.11      6.83 o 
  -5   6   7      226.71      222.22      3.40 o 
  -4   6   7        1.29        2.46      1.06 o 
  -3   6   7      936.05      915.54      8.62 o 
  -2   6   7       22.40       20.45      0.79 o 
  -1   6   7      386.17      396.87      5.20 o 
   0   6   7      240.18      270.25      4.35 o 
   1   6   7      103.92       92.46      1.70 o 
   2   6   7       98.27       74.95      2.68 o 
   3   6   7      211.34      171.68      3.05 o 
   4   6   7      150.59      137.65      2.91 o 
   5   6   7      118.24      135.90      3.64 o 
   6   6   7       57.27       42.53      4.35 o 
   7   6   7       19.87       20.20      2.47 o 
   8   6   7       23.82       23.90      2.85 o 
   9   6   7       32.16       32.36      3.26 o 
 -11   7   7        5.74        5.85      2.06 o 
 -10   7   7        9.26        5.88      1.98 o 
  -9   7   7       42.84       42.36      2.69 o 
  -8   7   7       30.24       32.40      1.60 o 
  -7   7   7        5.36        7.84      1.12 o 
  -6   7   7       47.85       42.56      1.70 o 
  -5   7   7       32.24       37.26      1.65 o 
  -4   7   7      115.55      114.69      2.37 o 
  -3   7   7     1656.86     1642.72     14.78 o 
  -2   7   7        1.73        1.77      0.48 o 
  -1   7   7       87.38       91.31      1.95 o 
   0   7   7       45.99       45.75      1.50 o 
   1   7   7     2674.55     2555.89     21.94 o 
   2   7   7      236.20      261.71      3.58 o 
   3   7   7      415.01      375.36      5.34 o 
   4   7   7      181.63      173.94      3.31 o 
   5   7   7      385.31      347.12      6.27 o 
   6   7   7        0.02       -0.32      1.55 o 
   7   7   7       21.16       22.58      2.68 o 
   8   7   7        0.33       -1.54      1.89 o 
   9   7   7       19.26       22.82      2.98 o 
 -11   8   7       41.95       44.04      3.69 o 
 -10   8   7       16.32       12.97      2.41 o 
  -9   8   7       78.27       70.49      4.48 o 
  -8   8   7      230.59      223.46      6.17 o 
  -7   8   7        1.86        2.23      1.35 o 
  -6   8   7        1.53        3.41      1.30 o 
  -5   8   7      104.94      102.40      2.21 o 
  -4   8   7       18.74       17.40      1.13 o 
  -3   8   7      490.98      482.72      7.05 o 
  -2   8   7      126.01      119.47      2.33 o 
  -1   8   7     1334.98     1326.98     16.47 o 
   0   8   7      853.32      838.73     11.70 o 
   1   8   7      947.54      912.19      9.73 o 
   2   8   7      153.41      155.48      2.63 o 
   3   8   7       19.58       21.05      1.26 o 
   4   8   7       58.22       51.58      2.35 o 
   5   8   7        7.41       11.14      2.19 o 
   6   8   7        5.97        5.43      1.98 o 
   7   8   7        9.36        3.64      1.86 o 
   8   8   7        2.00        1.89      2.05 o 
   9   8   7       58.80       68.54      4.31 o 
 -10   9   7        1.79        0.66      2.35 o 
  -9   9   7       41.74       43.82      4.13 o 
  -8   9   7       33.50       34.91      2.96 o 
  -7   9   7        5.73        5.87      1.91 o 
  -6   9   7      168.12      153.23      3.82 o 
  -5   9   7      363.99      375.63      6.47 o 
  -4   9   7       14.37       15.79      1.22 o 
  -3   9   7      997.30      971.63     11.61 o 
  -2   9   7      173.48      181.53      4.07 o 
  -1   9   7      128.23      140.74      2.63 o 
   0   9   7        7.69        6.67      1.19 o 
   1   9   7     2219.40     2210.63     21.74 o 
   2   9   7     1192.71     1152.13     11.41 o 
   3   9   7      348.41      334.32      4.47 o 
   4   9   7      103.02       90.38      3.09 o 
   5   9   7        0.00        1.00      1.87 o 
   6   9   7       16.98       19.37      2.31 o 
   7   9   7       17.79       21.56      3.69 o 
   8   9   7        4.43        7.60      2.34 o 
 -10  10   7        0.49        0.68      2.53 o 
  -9  10   7       23.53       23.82      3.40 o 
  -8  10   7        6.90        6.30      2.64 o 
  -7  10   7      241.02      243.83      6.37 o 
  -6  10   7      222.25      226.86      5.91 o 
  -5  10   7        1.70        2.63      1.55 o 
  -4  10   7       23.49       25.39      1.68 o 
  -3  10   7       36.57       31.08      2.06 o 
  -2  10   7      761.17      710.43     10.45 o 
  -1  10   7     1392.29     1331.74     17.60 o 
   0  10   7      123.72      130.44      2.88 o 
   1  10   7      526.33      483.54      6.51 o 
   2  10   7       56.97       58.70      1.94 o 
   3  10   7        0.03        1.78      1.00 o 
   4  10   7      301.48      301.54      5.69 o 
   5  10   7       74.86       62.67      2.91 o 
   6  10   7       67.57       76.81      3.64 o 
   7  10   7        2.51        1.00      2.50 o 
   8  10   7        1.52        3.43      2.83 o 
  -9  11   7        0.31        2.00      2.52 o 
  -8  11   7      127.71      122.62      5.83 o 
  -7  11   7       12.34       13.68      2.35 o 
  -6  11   7      196.20      177.15      5.56 o 
  -5  11   7        7.59        4.51      1.70 o 
  -4  11   7       13.92       11.15      1.83 o 
  -3  11   7       68.12       63.64      3.10 o 
  -2  11   7        1.13        1.19      1.24 o 
  -1  11   7      459.24      433.34      7.31 o 
   0  11   7      413.42      409.30      7.02 o 
   1  11   7       24.55       17.63      1.70 o 
   2  11   7       39.36       34.62      3.58 o 
   3  11   7        1.96        2.96      1.56 o 
   4  11   7      248.80      251.61      6.21 o 
   5  11   7        6.40        8.58      2.00 o 
   6  11   7       16.71       23.18      2.76 o 
   7  11   7        0.96        1.21      2.63 o 
  -9  12   7        5.50        8.29      2.89 o 
  -8  12   7       63.74       63.03      5.85 o 
  -7  12   7      108.58      116.68      4.68 o 
  -6  12   7      109.94      114.35      4.44 o 
  -5  12   7       89.16       87.69      3.71 o 
  -4  12   7       49.11       50.28      2.93 o 
  -3  12   7        8.49       11.96      2.52 o 
  -2  12   7      120.69      118.08      3.93 o 
  -1  12   7      399.80      400.60      7.93 o 
   0  12   7       59.21       63.63      3.03 o 
   1  12   7        4.24        1.75      3.25 o 
   2  12   7       15.35       21.84      2.96 o 
   3  12   7        4.38        6.21      2.75 o 
   4  12   7      185.77      201.38      7.27 o 
   5  12   7      218.98      240.72      6.37 o 
   6  12   7      198.82      232.77      8.41 o 
   7  12   7        1.98        4.33      2.43 o 
  -8  13   7       14.70       15.89      3.19 o 
  -7  13   7       14.59       18.88      3.13 o 
  -6  13   7      121.26      113.85      4.44 o 
  -5  13   7       55.23       56.13      3.29 o 
  -4  13   7       21.07       18.34      2.22 o 
  -3  13   7       46.61       47.86      2.92 o 
  -2  13   7        0.01       -1.16      1.47 o 
  -1  13   7        0.30        0.01      1.95 o 
   0  13   7       29.10       23.49      3.02 o 
   1  13   7       64.87       73.16      6.10 o 
   2  13   7       76.82       76.80      4.79 o 
   3  13   7       12.65        9.62      2.71 o 
   4  13   7      145.12      147.08     14.27 o 
   5  13   7        7.91       11.42      3.12 o 
   6  13   7       11.11       19.48      3.69 o 
  -8  14   7       97.31       99.74      5.69 o 
  -7  14   7       23.81       24.31      3.45 o 
  -6  14   7        3.27        6.98      2.12 o 
  -5  14   7       24.63       19.10      2.45 o 
  -4  14   7       16.28       15.48      2.71 o 
  -3  14   7       97.83      109.97      6.18 o 
  -2  14   7       26.46       27.82      3.15 o 
  -1  14   7       22.28       19.36      7.54 o 
   0  14   7        6.67        4.49      2.30 o 
   1  14   7       95.53      103.79      5.05 o 
   2  14   7        0.50       -0.84      2.09 o 
   3  14   7        7.33        4.05      4.70 o 
   4  14   7       23.35       25.27      4.00 o 
   5  14   7      103.42      114.87      9.39 o 
   6  14   7       51.54       45.76      7.32 o 
  -7  15   7        2.47        4.76      2.59 o 
  -6  15   7        0.45        1.00      2.34 o 
  -5  15   7       33.02       34.11      4.55 o 
  -4  15   7       16.08       17.49      2.91 o 
  -3  15   7      152.27      171.79      9.90 o 
  -2  15   7        0.67       -0.68      2.09 o 
  -1  15   7        2.93       -0.58      2.10 o 
   0  15   7       25.10       27.65      3.32 o 
   1  15   7       57.44       70.73      7.10 o 
   2  15   7       31.54       27.89      3.40 o 
   3  15   7       46.47       55.08      6.92 o 
   4  15   7      134.64      118.29      9.24 o 
   5  15   7       14.84       28.60      6.19 o 
  -6  16   7        5.89        0.53      2.43 o 
  -5  16   7        2.52        5.13      4.34 o 
  -4  16   7       18.25       25.01      7.25 o 
  -3  16   7       45.38       50.99      4.10 o 
  -2  16   7       62.89       62.90      4.49 o 
  -1  16   7      221.84      233.40      7.76 o 
   0  16   7       10.17        8.97      4.09 o 
   1  16   7       86.82       76.53      7.07 o 
   2  16   7       10.10       11.85      4.20 o 
   3  16   7        2.53       10.09      4.44 o 
  -4  17   7        4.89        4.89      2.50 o 
  -3  17   7       74.79       68.02      6.91 o 
  -2  17   7        1.02       -1.42      3.14 o 
  -1  17   7        2.49        3.76      3.89 o 
   0  17   7       42.21       46.96      6.25 o 
   1  17   7        0.04        1.85      3.81 o 
   2  17   7        0.22       -2.17      3.42 o 
 -12   0   8       81.26       90.55      4.50 o 
 -10   0   8        0.02        0.34      1.38 o 
  -8   0   8      372.96      385.75      6.75 o 
  -6   0   8      263.01      305.73      6.11 o 
  -4   0   8      189.57      218.26      4.46 o 
  -2   0   8        8.11       49.06      8.08 o 
   0   0   8      149.73      161.26      4.05 o 
   2   0   8     1683.32     1623.02     23.66 o 
   4   0   8     2448.43     2444.21     35.06 o 
   6   0   8        2.07       -0.53      3.02 o 
   8   0   8        2.22       -0.92      3.67 o 
 -12   1   8       51.15       56.42      2.84 o 
 -11   1   8       55.14       54.53      2.63 o 
 -10   1   8       85.56       84.98      2.36 o 
  -9   1   8        4.52        3.78      1.07 o 
  -8   1   8      349.50      322.00      4.23 o 
  -7   1   8      182.72      176.84      3.24 o 
  -6   1   8       26.10       24.19      1.30 o 
  -5   1   8      989.45      998.96     11.58 o 
  -4   1   8        1.66        2.34      0.79 o 
  -3   1   8       10.29       17.22      1.03 o 
  -2   1   8       68.16       55.25      1.72 o 
  -1   1   8       47.89       44.40      1.34 o 
   0   1   8     7178.79     7284.76     59.35 o 
   1   1   8     1917.56     1873.22     17.44 o 
   2   1   8       86.72       75.18      1.99 o 
   3   1   8      469.17      467.25      6.11 o 
   4   1   8        5.17        2.38      1.17 o 
   5   1   8      142.72      133.82      6.24 o 
   6   1   8       38.42       36.23      3.48 o 
   7   1   8       99.75      102.80     11.89 o 
   8   1   8       35.49       38.70      5.45 o 
   9   1   8       44.51       43.96      4.55 o 
 -12   2   8       48.43       56.19      2.79 o 
 -11   2   8      106.94      100.76      3.20 o 
 -10   2   8       14.90       15.78      1.49 o 
  -9   2   8       20.07       15.67      1.30 o 
  -8   2   8       46.63       52.28      1.81 o 
  -7   2   8      249.87      265.82      4.18 o 
  -6   2   8      781.28      790.92      8.96 o 
  -5   2   8     1796.07     1770.35     17.91 o 
  -4   2   8      492.69      514.32      6.00 o 
  -3   2   8      665.01      654.81      7.72 o 
  -2   2   8     1008.70      950.76      9.84 o 
  -1   2   8      612.19      603.29      7.24 o 
   0   2   8      711.17      706.97      7.20 o 
   1   2   8       48.99       41.12      1.36 o 
   2   2   8     1113.71     1089.07     11.77 o 
   3   2   8      595.12      591.17      7.47 o 
   4   2   8      857.18      786.97     10.25 o 
   5   2   8      140.56      144.60      4.61 o 
   6   2   8        1.75        0.43      3.10 o 
   7   2   8       21.44       19.86      5.18 o 
   8   2   8        0.46       -0.11      2.87 o 
   9   2   8       42.33       47.32      4.70 o 
 -12   3   8        0.44       -1.53      1.53 o 
 -11   3   8       72.36       74.24      2.96 o 
 -10   3   8       14.01       12.81      1.42 o 
  -9   3   8       63.03       65.74      2.10 o 
  -8   3   8      166.01      165.59      3.08 o 
  -7   3   8      641.93      620.95      7.59 o 
  -6   3   8      602.51      575.49      7.71 o 
  -5   3   8      734.36      717.01      8.09 o 
  -4   3   8      976.11      943.07     10.03 o 
  -3   3   8      258.87      297.25      4.06 o 
  -2   3   8      417.67      440.96      4.62 o 
  -1   3   8      238.01      208.24      2.72 o 
   0   3   8      718.04      806.19      7.02 o 
   1   3   8     1213.91     1256.10     13.28 o 
   2   3   8        0.56        0.14      0.67 o 
   3   3   8        4.19        2.23      0.98 o 
   4   3   8      707.32      682.16      9.20 o 
   5   3   8      194.89      187.75      4.94 o 
   6   3   8      112.60      107.58      4.15 o 
   7   3   8      397.04      405.73     13.94 o 
   8   3   8       37.22       36.85      3.29 o 
   9   3   8       87.24      107.74      4.92 o 
 -11   4   8      150.95      157.01      3.87 o 
 -10   4   8        7.14        6.52      1.27 o 
  -9   4   8        0.49        0.39      0.97 o 
  -8   4   8       76.63       74.64      2.60 o 
  -7   4   8      160.44      170.24      3.27 o 
  -6   4   8       30.14       33.70      1.84 o 
  -5   4   8     2640.52     2562.23     25.31 o 
  -4   4   8      482.17      500.04      6.40 o 
  -3   4   8      957.19      995.96      9.43 o 
  -2   4   8      137.48      163.54      3.11 o 
  -1   4   8      269.93      242.56      4.10 o 
   0   4   8      325.47      359.49      3.68 o 
   1   4   8       22.79       24.44      1.11 o 
   2   4   8      241.76      226.66      3.66 o 
   3   4   8        0.94       -1.23      1.23 o 
   4   4   8        0.39        0.59      0.91 o 
   5   4   8       52.52       38.53      2.29 o 
   6   4   8       88.82       85.22      3.81 o 
   7   4   8      107.31      110.73      4.45 o 
   8   4   8        1.44        3.24      2.15 o 
   9   4   8       14.16       12.01      2.65 o 
 -11   5   8       33.76       35.34      3.05 o 
 -10   5   8       12.19        9.24      1.28 o 
  -9   5   8       84.61       81.91      2.39 o 
  -8   5   8        0.21        0.35      1.08 o 
  -7   5   8      895.29      809.82      9.58 o 
  -6   5   8        8.52        6.68      1.36 o 
  -5   5   8      531.00      519.45      6.28 o 
  -4   5   8        0.29        0.06      0.66 o 
  -3   5   8      253.42      232.41      3.41 o 
  -2   5   8       70.96       78.12      1.88 o 
  -1   5   8      919.80      974.47     11.27 o 
   0   5   8     1323.83     1293.08     13.30 o 
   1   5   8        2.71        2.92      0.96 o 
   2   5   8        0.03       -0.69      0.69 o 
   3   5   8        6.57        2.54      0.87 o 
   4   5   8       45.71       35.87      1.73 o 
   5   5   8       61.74       50.03      2.53 o 
   6   5   8       22.39       14.47      2.17 o 
   7   5   8      255.01      249.11      6.52 o 
   8   5   8        0.60        0.02      2.06 o 
   9   5   8        2.57        3.28      2.39 o 
 -11   6   8       19.70       26.21      2.71 o 
 -10   6   8        0.26       -1.27      1.78 o 
  -9   6   8        6.39        8.34      1.45 o 
  -8   6   8      157.02      167.82      3.46 o 
  -7   6   8      127.03      131.13      2.86 o 
  -6   6   8        2.58        1.45      0.99 o 
  -5   6   8     1103.85     1034.29     11.97 o 
  -4   6   8      160.24      144.55      3.19 o 
  -3   6   8       60.48       49.35      1.82 o 
  -2   6   8        7.99       10.63      0.90 o 
  -1   6   8        5.08        9.28      0.93 o 
   0   6   8       10.55       14.35      1.07 o 
   1   6   8       62.38       53.12      1.55 o 
   2   6   8      619.13      624.82      8.46 o 
   3   6   8      209.67      193.93      3.19 o 
   4   6   8      485.24      469.13      7.50 o 
   5   6   8       11.46       13.01      1.64 o 
   6   6   8       15.76       15.29      2.17 o 
   7   6   8       45.86       42.91      3.46 o 
   8   6   8        1.72        2.94      2.14 o 
   9   6   8        0.37        0.77      2.26 o 
 -11   7   8       16.48       16.00      2.78 o 
 -10   7   8       25.34       22.15      2.73 o 
  -9   7   8       50.36       40.24      3.04 o 
  -8   7   8      224.02      206.32      4.33 o 
  -7   7   8       33.67       26.13      1.54 o 
  -6   7   8       17.19       12.27      1.15 o 
  -5   7   8       18.81       15.81      1.29 o 
  -4   7   8      418.52      393.60      4.90 o 
  -3   7   8      719.05      713.16      7.90 o 
  -2   7   8       47.06       37.76      1.21 o 
  -1   7   8      317.35      313.29      5.24 o 
   0   7   8     1306.24     1358.68     16.89 o 
   1   7   8      161.09      166.86      3.03 o 
   2   7   8       20.18       17.91      1.10 o 
   3   7   8      240.11      231.58      3.56 o 
   4   7   8      373.55      392.98      6.61 o 
   5   7   8       13.09       10.00      1.59 o 
   6   7   8       43.63       38.69      4.35 o 
   7   7   8        3.15        1.71      1.89 o 
   8   7   8        0.07       -1.01      1.96 o 
 -11   8   8       20.52       22.18      5.16 o 
 -10   8   8       66.16       61.96      4.81 o 
  -9   8   8       10.18        7.55      2.53 o 
  -8   8   8       64.42       71.83      3.71 o 
  -7   8   8      145.72      150.43      3.97 o 
  -6   8   8       72.25       67.41      2.70 o 
  -5   8   8       28.77       26.03      1.83 o 
  -4   8   8      310.53      291.61      3.79 o 
  -3   8   8       95.73       90.04      2.21 o 
  -2   8   8      967.59      901.26     10.80 o 
  -1   8   8      593.11      613.77      8.75 o 
   0   8   8      388.01      388.11      5.43 o 
   1   8   8        8.33       11.53      1.20 o 
   2   8   8      679.50      664.80      8.88 o 
   3   8   8       49.99       43.72      1.94 o 
   4   8   8      555.24      558.95      7.81 o 
   5   8   8        0.42        0.16      1.27 o 
   6   8   8        0.34       -0.25      1.60 o 
   7   8   8        0.85        1.12      1.94 o 
   8   8   8        0.17        0.21      2.07 o 
 -10   9   8       60.50       54.41      4.58 o 
  -9   9   8       19.08       20.01      3.26 o 
  -8   9   8      214.28      209.79      8.45 o 
  -7   9   8       84.30       84.25      3.84 o 
  -6   9   8       66.32       61.89      3.39 o 
  -5   9   8      399.42      375.00      6.50 o 
  -4   9   8      265.54      248.48      7.81 o 
  -3   9   8       54.96       56.21      2.54 o 
  -2   9   8       81.30       84.59      2.85 o 
  -1   9   8      532.76      524.62      7.01 o 
   0   9   8     1761.34     1654.49     20.76 o 
   1   9   8        2.31        7.08      2.96 o 
   2   9   8        0.00        1.95      1.30 o 
   3   9   8       24.07       17.18      1.70 o 
   4   9   8      352.36      363.62      7.89 o 
   5   9   8       38.80       35.22      2.89 o 
   6   9   8       39.79       38.37     10.26 o 
   7   9   8      100.34      104.66      5.58 o 
   8   9   8        1.45       -0.65      4.04 o 
 -10  10   8       37.48       29.61      3.77 o 
  -9  10   8       10.09        6.41      3.94 o 
  -8  10   8        0.28        3.55      2.75 o 
  -7  10   8       11.94       15.24      4.39 o 
  -6  10   8      107.49      108.01      4.11 o 
  -5  10   8      340.42      332.29      7.35 o 
  -4  10   8      343.99      331.85      5.88 o 
  -3  10   8        2.22        2.40      1.49 o 
  -2  10   8      141.79      146.87      4.41 o 
  -1  10   8      138.36      150.17      3.86 o 
   0  10   8      430.75      429.10      7.33 o 
   1  10   8       90.47       78.94      3.80 o 
   2  10   8      221.33      214.23      5.24 o 
   3  10   8       86.95       92.55      5.11 o 
   4  10   8       98.02       98.94     10.91 o 
   5  10   8        3.82        3.87      2.00 o 
   6  10   8       18.23       22.25      2.79 o 
   7  10   8        0.12        1.07      2.65 o 
  -9  11   8        1.01       -0.44      2.38 o 
  -8  11   8        3.41        5.70      2.65 o 
  -7  11   8        0.26        0.64      1.90 o 
  -6  11   8       41.61       40.17      3.01 o 
  -5  11   8      132.40      128.82      4.36 o 
  -4  11   8       16.21       16.49      2.09 o 
  -3  11   8      666.92      652.22     12.72 o 
  -2  11   8       28.73       31.21      2.50 o 
  -1  11   8      251.18      246.56      5.90 o 
   0  11   8      132.77      124.81      4.04 o 
   1  11   8        2.68        0.27      1.90 o 
   2  11   8        0.30       -0.78      2.36 o 
   3  11   8       16.50       21.54      2.29 o 
   4  11   8        1.21        1.30      1.72 o 
   5  11   8       10.73        8.98      2.13 o 
   6  11   8        0.02       -1.21      2.12 o 
   7  11   8       97.80      104.32      4.83 o 
  -9  12   8        2.82        3.46      2.59 o 
  -8  12   8       61.61       63.31      8.33 o 
  -7  12   8       15.74       11.83      2.84 o 
  -6  12   8       60.26       59.21      3.41 o 
  -5  12   8      223.52      219.36      5.92 o 
  -4  12   8       26.29       24.78      2.41 o 
  -3  12   8        0.50        6.13      3.31 o 
  -2  12   8       59.15       58.83      4.10 o 
  -1  12   8      182.78      200.10      5.24 o 
   0  12   8       88.87       83.98      6.37 o 
   1  12   8        4.92        9.27      2.41 o 
   2  12   8       81.46       74.45      6.42 o 
   3  12   8       51.56       51.25      4.22 o 
   4  12   8       59.52       48.57      4.39 o 
   5  12   8        1.84        0.51      4.04 o 
   6  12   8        7.60        5.11      3.14 o 
  -8  13   8       33.76       35.29      3.90 o 
  -7  13   8       10.04        1.65      2.43 o 
  -6  13   8        0.06       -1.72      1.72 o 
  -5  13   8        4.01        1.79      2.01 o 
  -4  13   8       88.86       88.63      3.79 o 
  -3  13   8      234.74      232.42      5.98 o 
  -2  13   8       35.53       26.97      2.48 o 
  -1  13   8      389.72      377.57     10.01 o 
   0  13   8      354.26      333.30     18.93 o 
   1  13   8       31.48       38.28      3.69 o 
   2  13   8        5.60        4.53      2.41 o 
   3  13   8        1.76       -1.34      2.23 o 
   4  13   8       85.14       91.78      5.50 o 
   5  13   8       76.24       72.26      5.39 o 
   6  13   8       11.97       20.09      4.82 o 
  -7  14   8        0.24       -0.98      2.16 o 
  -6  14   8        1.42       -0.86      2.21 o 
  -5  14   8        3.83        0.99      2.15 o 
  -4  14   8        2.40       -1.09      4.43 o 
  -3  14   8        0.06        3.05      2.24 o 
  -2  14   8        0.07        1.90      2.17 o 
  -1  14   8        0.19       -1.85      2.73 o 
   0  14   8       70.03       79.42      5.90 o 
   1  14   8        3.77        3.06      2.34 o 
   2  14   8       17.29       12.99      2.93 o 
   3  14   8        8.03        5.40      2.65 o 
   4  14   8       44.73       54.89      4.88 o 
   5  14   8       40.61       36.91      6.62 o 
  -6  15   8        1.45       -2.62      2.62 o 
  -5  15   8        1.98       -0.72      2.17 o 
  -4  15   8       52.38       54.41      4.28 o 
  -3  15   8        4.54        5.02      2.47 o 
  -2  15   8       43.31       46.92      4.02 o 
  -1  15   8       14.85       18.22      3.12 o 
   0  15   8       59.10       56.30      4.37 o 
   1  15   8       27.33       25.96      3.49 o 
   2  15   8       43.67       38.95      3.94 o 
   3  15   8        0.96        1.82      4.11 o 
   4  15   8      101.66      111.32      9.57 o 
  -5  16   8       10.23       10.70      2.81 o 
  -4  16   8        1.36        0.45      2.32 o 
  -3  16   8       13.60       14.08      2.97 o 
  -2  16   8        6.24       10.22      2.79 o 
  -1  16   8       45.03       44.55      4.18 o 
   0  16   8        1.13       -2.23      2.36 o 
   1  16   8        2.46       -0.03      3.73 o 
   2  16   8       55.53       62.28      7.27 o 
   3  16   8        2.45        2.19      3.97 o 
  -3  17   8       45.87       42.71      5.77 o 
  -2  17   8        2.09        7.35      3.81 o 
  -1  17   8       17.54       16.58      4.64 o 
   0  17   8       31.76       35.88      5.90 o 
   1  17   8        4.05        9.45      4.62 o 
 -11   0   9       41.01       31.33      3.18 o 
  -9   0   9       73.98       73.77      3.39 o 
  -7   0   9       37.66       27.52      2.12 o 
  -5   0   9       60.40       70.97      2.80 o 
  -3   0   9      642.34      609.12      9.71 o 
  -1   0   9      196.61      154.40      3.63 o 
   1   0   9      191.42      235.79      4.54 o 
   3   0   9      103.44       96.42      3.61 o 
   5   0   9     1344.64     1326.98     35.33 o 
   7   0   9      808.39      845.52     25.78 o 
   9   0   9       30.44       35.39      6.34 o 
 -12   1   9        0.41       -0.17      1.61 o 
 -11   1   9       38.34       36.65      2.36 o 
 -10   1   9        2.06        1.58      1.41 o 
  -9   1   9       21.27       16.86      1.50 o 
  -8   1   9        0.00       -0.99      0.99 o 
  -7   1   9      192.80      191.42      3.42 o 
  -6   1   9       15.65       19.72      2.21 o 
  -5   1   9     3161.55     3166.04     30.98 o 
  -4   1   9        5.05        6.78      0.90 o 
  -3   1   9        6.01        3.51      0.60 o 
  -2   1   9      427.91      456.11      5.39 o 
  -1   1   9     2043.17     2168.48     21.25 o 
   0   1   9      230.03      236.01      3.04 o 
   1   1   9     1416.27     1439.93     12.93 o 
   2   1   9      266.22      250.36      4.88 o 
   3   1   9      911.11      873.68     10.13 o 
   4   1   9       15.49        8.21      1.36 o 
   5   1   9       17.48       14.49      2.81 o 
   6   1   9        0.18        5.09      2.67 o 
   7   1   9        2.81        4.37      3.20 o 
   8   1   9       14.23       11.26      3.33 o 
   9   1   9        3.43        2.31      3.22 o 
 -11   2   9        9.33        4.48      3.36 o 
 -10   2   9       15.97       11.88      1.69 o 
  -9   2   9       12.59       14.29      1.43 o 
  -8   2   9      100.49      108.68      2.77 o 
  -7   2   9      218.78      202.82      3.58 o 
  -6   2   9       80.69       83.70      2.24 o 
  -5   2   9      120.45      131.92      2.59 o 
  -4   2   9      142.07      130.81      5.81 o 
  -3   2   9      684.71      696.14      7.64 o 
  -2   2   9     1762.69     1675.45     16.65 o 
  -1   2   9      546.01      496.33      6.32 o 
   0   2   9     1242.75     1252.88     11.29 o 
   1   2   9        4.65        5.25      0.69 o 
   2   2   9      231.46      198.37      4.42 o 
   3   2   9      185.88      176.32      3.41 o 
   4   2   9       45.08       45.03      2.26 o 
   5   2   9      372.88      357.42      9.38 o 
   6   2   9        7.64        3.43      2.88 o 
   7   2   9      323.23      319.44      9.57 o 
   8   2   9        2.49        5.18      3.02 o 
   9   2   9        0.51       -0.09      5.48 o 
 -11   3   9        0.01       -1.87      1.87 o 
 -10   3   9       53.02       59.33      2.75 o 
  -9   3   9       19.84       16.27      1.50 o 
  -8   3   9       62.68       67.43      2.31 o 
  -7   3   9      245.25      239.23      4.07 o 
  -6   3   9      548.77      524.04      7.21 o 
  -5   3   9      648.03      600.56     17.19 o 
  -4   3   9        1.39        3.42      1.16 o 
  -3   3   9       80.58       75.20      1.64 o 
  -2   3   9      419.71      443.36      6.84 o 
  -1   3   9      348.97      367.00      7.45 o 
   0   3   9        6.07        4.45      0.76 o 
   1   3   9        0.44        0.99      0.62 o 
   2   3   9     1277.73     1261.11     12.55 o 
   3   3   9       74.31       65.97      2.38 o 
   4   3   9      717.32      690.24     11.99 o 
   5   3   9      397.31      379.64      9.78 o 
   6   3   9       42.48       37.02      3.74 o 
   7   3   9       14.29       19.30      3.37 o 
   8   3   9       24.86       24.66      3.69 o 
   9   3   9       11.42        6.55      3.51 o 
 -11   4   9        0.26       -1.79      1.79 o 
 -10   4   9      127.28      123.55      3.58 o 
  -9   4   9       33.94       30.97      2.05 o 
  -8   4   9       34.92       39.30      2.08 o 
  -7   4   9        3.29        3.96      1.07 o 
  -6   4   9       13.82       12.03      1.17 o 
  -5   4   9      247.44      232.41      3.60 o 
  -4   4   9       31.17       27.34      1.19 o 
  -3   4   9      131.16      125.75      1.92 o 
  -2   4   9     2518.32     2548.56     27.27 o 
  -1   4   9        0.10       -0.75      1.15 o 
   0   4   9      802.94      840.52      7.80 o 
   1   4   9        0.36        2.29      0.72 o 
   2   4   9       27.60       29.01      1.55 o 
   3   4   9        0.48       -0.93      0.93 o 
   4   4   9        8.20        8.93      2.18 o 
   5   4   9        1.30        1.29      2.12 o 
   6   4   9       12.17       10.51      2.81 o 
   7   4   9       23.68       25.57      3.58 o 
   8   4   9        0.01        0.27      3.09 o 
   9   4   9        0.33       -2.91      2.91 o 
 -11   5   9        5.18        1.85      2.35 o 
 -10   5   9       75.07       75.10      3.40 o 
  -9   5   9       19.32       15.30      1.63 o 
  -8   5   9      161.89      150.35      3.24 o 
  -7   5   9       19.35       17.50      1.40 o 
  -6   5   9        6.19        2.15      0.94 o 
  -5   5   9      122.28      115.09      2.45 o 
  -4   5   9       69.75       78.32      2.19 o 
  -3   5   9        2.70        6.29      0.81 o 
  -2   5   9       15.48       14.49      1.17 o 
  -1   5   9      582.66      598.56      7.64 o 
   0   5   9       29.28       20.63      1.15 o 
   1   5   9      726.43      724.33      8.49 o 
   2   5   9     1289.29     1222.74     13.31 o 
   3   5   9       15.90       11.31      1.29 o 
   4   5   9       26.89       29.55      2.36 o 
   5   5   9       84.76       75.48      3.43 o 
   6   5   9        7.22        7.66      2.03 o 
   7   5   9        0.33        1.39      1.91 o 
   8   5   9        5.81        2.80      2.18 o 
 -11   6   9       66.11       65.35      4.23 o 
 -10   6   9      178.30      187.84      6.22 o 
  -9   6   9       38.13       39.54      2.55 o 
  -8   6   9       15.93       18.87      1.54 o 
  -7   6   9       51.60       55.44      2.08 o 
  -6   6   9       86.91       78.61      2.19 o 
  -5   6   9      105.15      113.57      2.44 o 
  -4   6   9       57.10       48.59      1.72 o 
  -3   6   9       19.07       23.25      1.19 o 
  -2   6   9      751.24      740.58      9.03 o 
  -1   6   9      328.12      312.58      4.82 o 
   0   6   9        6.94        5.61      0.81 o 
   1   6   9       77.25       95.93      2.35 o 
   2   6   9      267.83      253.64      4.63 o 
   3   6   9       94.18       85.56      2.99 o 
   4   6   9       71.68       58.19      3.24 o 
   5   6   9      146.24      157.81      4.69 o 
   6   6   9        0.01       -1.70      1.70 o 
   7   6   9       57.33       61.21      3.80 o 
   8   6   9        3.60        1.55      2.12 o 
 -11   7   9       39.22       38.53      4.29 o 
 -10   7   9        4.97        6.56      2.72 o 
  -9   7   9        0.11        0.55      1.67 o 
  -8   7   9        3.92        1.43      1.27 o 
  -7   7   9       72.05       81.37      2.67 o 
  -6   7   9       47.71       50.22      1.88 o 
  -5   7   9     2624.91     2474.99     56.50 o 
  -4   7   9      232.32      211.73      3.54 o 
  -3   7   9      669.71      661.91      7.57 o 
  -2   7   9       75.00       67.64      1.73 o 
  -1   7   9       85.02       76.89      3.20 o 
   0   7   9      102.83      101.63      2.45 o 
   1   7   9      632.34      643.09      7.77 o 
   2   7   9      316.69      326.16      5.29 o 
   3   7   9      406.68      391.80      6.80 o 
   4   7   9        1.89        1.88      1.17 o 
   5   7   9        2.49        1.64      1.55 o 
   6   7   9       29.84       30.92      2.72 o 
   7   7   9        2.91        3.18      2.04 o 
   8   7   9        4.66        2.63      2.24 o 
 -10   8   9       33.63       31.32      4.98 o 
  -9   8   9        9.59       15.19      5.65 o 
  -8   8   9       27.99       23.17      3.15 o 
  -7   8   9      105.36      104.97      3.41 o 
  -6   8   9        0.47        0.29      1.24 o 
  -5   8   9       51.28       50.49      2.89 o 
  -4   8   9       10.05        8.82      1.78 o 
  -3   8   9      361.52      331.39      5.04 o 
  -2   8   9       23.47       24.29      1.41 o 
  -1   8   9      194.74      185.48      3.95 o 
   0   8   9       59.29       59.40      2.43 o 
   1   8   9       26.80       24.99      1.51 o 
   2   8   9        7.67        6.81      1.25 o 
   3   8   9       39.43       32.55      2.10 o 
   4   8   9        0.00       -0.81      1.34 o 
   5   8   9      246.00      250.90      8.49 o 
   6   8   9        7.55        8.16      2.68 o 
   7   8   9       49.01       59.71      4.75 o 
   8   8   9        2.21        0.64      2.98 o 
 -10   9   9        5.16        5.77      2.87 o 
  -9   9   9       15.46       15.55      3.06 o 
  -8   9   9        3.09        3.08      2.39 o 
  -7   9   9      253.26      246.25      7.00 o 
  -6   9   9       22.89       24.39      2.41 o 
  -5   9   9      687.88      636.63      9.75 o 
  -4   9   9      147.98      141.61      4.41 o 
  -3   9   9        5.83        5.49      1.59 o 
  -2   9   9       14.66       16.20      2.01 o 
  -1   9   9       21.07       19.02      2.07 o 
   0   9   9      394.00      424.80      7.78 o 
   1   9   9       11.87        5.17      2.00 o 
   2   9   9      177.94      189.76      5.00 o 
   3   9   9       64.95       72.09      3.53 o 
   4   9   9        9.07        8.74      2.74 o 
   5   9   9        4.52        1.01      1.88 o 
   6   9   9       77.80       85.66      4.32 o 
   7   9   9       10.70        9.86      3.04 o 
  -9  10   9        0.68       -1.39      2.37 o 
  -8  10   9      118.42      120.63      5.81 o 
  -7  10   9        6.99        6.18      2.05 o 
  -6  10   9       72.26       82.13      4.30 o 
  -5  10   9        1.94        2.76      1.80 o 
  -4  10   9        6.71        7.19      1.39 o 
  -3  10   9      402.98      385.35      7.95 o 
  -2  10   9      440.69      430.63      8.52 o 
  -1  10   9      117.66      100.07      3.74 o 
   0  10   9       14.97        6.46      2.35 o 
   1  10   9       55.51       48.70      3.91 o 
   2  10   9      334.06      313.28      6.85 o 
   3  10   9       38.08       32.58      2.68 o 
   4  10   9        1.16       -1.76      1.76 o 
   5  10   9      196.11      222.79      6.82 o 
   6  10   9        2.45        0.02      2.08 o 
   7  10   9       57.54       68.34      4.33 o 
  -9  11   9       11.93       15.97      3.25 o 
  -8  11   9        0.97       -0.07      2.36 o 
  -7  11   9      110.07      124.49      5.75 o 
  -6  11   9        0.08       -0.04      1.69 o 
  -5  11   9        9.56        7.24      1.90 o 
  -4  11   9        1.45        1.69      1.64 o 
  -3  11   9       21.14       17.35      2.18 o 
  -2  11   9      188.55      166.61      4.87 o 
  -1  11   9      442.09      421.00     10.10 o 
   0  11   9       65.55       54.17      3.67 o 
   1  11   9       67.47       60.27      7.12 o 
   2  11   9      316.71      326.22      9.50 o 
   3  11   9        0.39       -1.66      2.41 o 
   4  11   9       78.47       77.99      3.84 o 
   5  11   9        4.82        1.00      2.09 o 
   6  11   9       24.74       30.11      3.19 o 
  -8  12   9       51.57       49.76      4.53 o 
  -7  12   9        0.48       -1.36      2.22 o 
  -6  12   9        2.77        2.83      1.85 o 
  -5  12   9       11.53       10.26      2.00 o 
  -4  12   9      137.83      126.84      4.38 o 
  -3  12   9       16.00       15.85      2.16 o 
  -2  12   9      443.18      478.26      9.42 o 
  -1  12   9        5.84        3.72      1.87 o 
   0  12   9        2.03       -1.76      2.17 o 
   1  12   9       23.83       32.29      5.02 o 
   2  12   9      178.61      173.84      7.32 o 
   3  12   9       50.92       61.02      4.76 o 
   4  12   9       43.04       53.03      4.65 o 
   5  12   9        0.05        0.29      2.77 o 
   6  12   9        3.18        3.32      3.09 o 
  -8  13   9        4.51        3.63      2.65 o 
  -7  13   9        5.48        4.61      2.59 o 
  -6  13   9       36.53       33.69      3.69 o 
  -5  13   9       29.84       28.05      3.05 o 
  -4  13   9        1.29        1.88      1.81 o 
  -3  13   9       13.67       18.22      2.31 o 
  -2  13   9       38.66       35.91      5.15 o 
  -1  13   9      137.52      133.77      7.80 o 
   0  13   9       70.30       86.96      7.73 o 
   1  13   9        0.12        0.14      2.23 o 
   2  13   9       71.46       86.87      5.10 o 
   3  13   9        2.88        4.31      2.62 o 
   4  13   9        9.85       22.80      4.72 o 
   5  13   9       27.02       29.64      4.06 o 
  -7  14   9        0.24       -1.67      2.37 o 
  -6  14   9       81.99       85.65      5.07 o 
  -5  14   9        2.93        4.53      2.80 o 
  -4  14   9       39.03       39.51      5.36 o 
  -3  14   9       11.16       15.06      2.81 o 
  -2  14   9      149.10      152.79      6.22 o 
  -1  14   9       16.06       11.20      2.76 o 
   0  14   9        9.17        5.92      4.47 o 
   1  14   9       38.15       43.72      8.27 o 
   2  14   9        7.60        5.77      3.49 o 
   3  14   9       27.22       44.87      4.40 o 
   4  14   9        0.02        0.98      2.74 o 
  -6  15   9       26.68       24.11      7.14 o 
  -5  15   9       37.12       34.19      3.77 o 
  -4  15   9        2.75       -0.27      2.16 o 
  -3  15   9        2.63        4.74      2.42 o 
  -2  15   9       11.95       15.44      3.00 o 
  -1  15   9       72.94       79.66      4.90 o 
   0  15   9       35.38       36.48      3.88 o 
   1  15   9        0.21       -2.07      3.48 o 
   2  15   9        7.23        9.29      3.04 o 
   3  15   9       22.94       20.95      3.68 o 
  -4  16   9        1.18       -0.44      3.52 o 
  -3  16   9       75.27       79.56      8.08 o 
  -2  16   9       26.36       21.53      4.86 o 
  -1  16   9       25.42       28.79      3.69 o 
   0  16   9        0.69       -0.67      2.46 o 
   1  16   9       17.47       13.44      4.64 o 
   2  16   9        6.48       12.12      4.55 o 
 -10   0  10        4.20        3.25      3.03 o 
  -8   0  10       34.68       31.68      2.46 o 
  -6   0  10      300.06      303.66      6.26 o 
  -4   0  10       30.80       42.68      2.30 o 
  -2   0  10      157.95      138.42      3.51 o 
   0   0  10     2877.30     2787.84     33.57 o 
   2   0  10     2785.35     2858.81     62.79 o 
   4   0  10      329.94      327.65     12.56 o 
   6   0  10      110.45       93.76      7.47 o 
   8   0  10      280.08      286.87     13.46 o 
 -11   1  10       63.89       61.16      3.45 o 
 -10   1  10      209.71      213.78      5.92 o 
  -9   1  10        3.35        5.64      1.23 o 
  -8   1  10       43.06       33.05      1.77 o 
  -7   1  10      153.86      148.12      3.04 o 
  -6   1  10      118.29      116.04      2.53 o 
  -5   1  10      437.19      436.59      5.62 o 
  -4   1  10     4676.32     4645.42     48.13 o 
  -3   1  10        6.93        8.80      0.89 o 
  -2   1  10     2173.63     2187.10     21.53 o 
  -1   1  10        0.02        0.19      1.04 o 
   0   1  10       43.05       42.94      2.10 o 
   1   1  10        2.45        4.86      0.86 o 
   2   1  10      597.92      605.40      7.02 o 
   3   1  10      183.61      166.65      4.17 o 
   4   1  10       87.13       75.30      6.69 o 
   5   1  10       61.51       55.18      4.18 o 
   6   1  10      110.22       99.15      5.53 o 
   7   1  10        5.87        2.77      3.01 o 
   8   1  10       64.48       74.98      5.58 o 
 -11   2  10        1.05       -0.15      1.99 o 
 -10   2  10        0.92        0.25      1.60 o 
  -9   2  10        2.76        2.77      1.14 o 
  -8   2  10        0.67        0.44      1.06 o 
  -7   2  10      536.28      491.77      6.48 o 
  -6   2  10      585.96      549.77      6.82 o 
  -5   2  10        0.35        1.40      0.87 o 
  -4   2  10      119.00      126.99      2.68 o 
  -3   2  10       43.62       35.48      1.47 o 
  -2   2  10      137.65      155.95      2.81 o 
  -1   2  10        2.30        1.85      0.61 o 
   0   2  10      770.93      773.98      7.57 o 
   1   2  10     2003.24     1977.69     19.75 o 
   2   2  10      411.56      395.87      5.15 o 
   3   2  10      161.72      158.73      3.36 o 
   4   2  10      106.04      101.00      3.94 o 
   5   2  10        2.06        3.33      2.35 o 
   6   2  10       13.23       10.88      2.91 o 
   7   2  10        8.46       17.72      3.44 o 
   8   2  10      120.80      129.55     10.96 o 
 -11   3  10      208.27      222.39      5.71 o 
 -10   3  10       45.73       47.78      2.59 o 
  -9   3  10       17.88       18.60      2.45 o 
  -8   3  10       13.82       12.31      1.36 o 
  -7   3  10       12.42       17.99      1.42 o 
  -6   3  10        3.71        1.85      0.66 o 
  -5   3  10      365.83      340.25      5.53 o 
  -4   3  10      103.63       85.72      2.16 o 
  -3   3  10       15.87       17.38      1.07 o 
  -2   3  10      252.08      253.98      3.85 o 
  -1   3  10       56.58       56.06      1.51 o 
   0   3  10      190.69      173.21      2.54 o 
   1   3  10      155.50      172.37      3.01 o 
   2   3  10      148.36      136.39      2.74 o 
   3   3  10      313.16      296.56     11.03 o 
   4   3  10      141.76      128.01      4.38 o 
   5   3  10      398.67      395.25     10.31 o 
   6   3  10       21.62       17.88      3.36 o 
   7   3  10        2.75        7.97      3.15 o 
   8   3  10        1.97       -1.27      3.00 o 
 -11   4  10        0.00        0.69      1.98 o 
 -10   4  10       10.10        9.47      1.75 o 
  -9   4  10       10.99        9.67      1.67 o 
  -8   4  10       60.86       53.67      2.77 o 
  -7   4  10     1237.07     1201.32     13.21 o 
  -6   4  10        1.30        1.22      1.49 o 
  -5   4  10       89.47       97.87      2.27 o 
  -4   4  10       64.07       66.40      1.65 o 
  -3   4  10      342.49      313.86      4.12 o 
  -2   4  10     1152.60     1118.54     14.40 o 
  -1   4  10       68.45       63.96      2.03 o 
   0   4  10       28.70       28.63      1.21 o 
   1   4  10     1514.95     1494.54     21.65 o 
   2   4  10        2.31        1.95      1.55 o 
   3   4  10      129.87      115.45      3.63 o 
   4   4  10        3.01        3.41      1.59 o 
   5   4  10       15.50       11.49      2.66 o 
   6   4  10        3.20        1.94      2.70 o 
   7   4  10        1.33       -2.32      2.32 o 
   8   4  10        3.47        3.07      3.05 o 
 -11   5  10      102.53      123.45      5.16 o 
 -10   5  10       45.69       39.90      2.86 o 
  -9   5  10       44.28       37.61      2.15 o 
  -8   5  10       26.29       27.76      1.71 o 
  -7   5  10       15.46       15.55      1.41 o 
  -6   5  10      114.84      116.37      2.58 o 
  -5   5  10        9.92       11.33      1.09 o 
  -4   5  10      191.00      184.51      2.85 o 
  -3   5  10      877.26      873.96     11.38 o 
  -2   5  10      324.36      317.39      6.12 o 
  -1   5  10       71.28       76.03      2.18 o 
   0   5  10       47.11       41.71      1.59 o 
   1   5  10       78.31       77.33      1.89 o 
   2   5  10      160.39      153.99      4.41 o 
   3   5  10      501.23      505.51      8.30 o 
   4   5  10      100.52       86.30      3.62 o 
   5   5  10      230.85      233.40     10.54 o 
   6   5  10        2.36       -3.05      3.05 o 
   7   5  10        0.20       -1.39      2.55 o 
   8   5  10        3.77        2.29      3.02 o 
 -11   6  10        2.63        5.43      2.98 o 
 -10   6  10        3.17        9.91      3.05 o 
  -9   6  10      100.50       97.95      4.55 o 
  -8   6  10       10.01       12.84      2.44 o 
  -7   6  10      211.31      210.87      3.79 o 
  -6   6  10      224.39      220.51      4.13 o 
  -5   6  10       95.55       94.07      2.31 o 
  -4   6  10        7.34        7.70      1.00 o 
  -3   6  10      152.20      157.87      2.86 o 
  -2   6  10       40.44       36.36      2.05 o 
  -1   6  10        0.78        1.63      0.86 o 
   0   6  10      405.90      398.71      5.27 o 
   1   6  10      436.22      417.41      5.74 o 
   2   6  10      200.28      185.81      5.70 o 
   3   6  10      100.15       91.67      3.16 o 
   4   6  10       11.64       10.66      1.72 o 
   5   6  10       17.13       10.23      2.57 o 
   6   6  10        2.77       -1.48      2.37 o 
   7   6  10        8.33        9.45      2.96 o 
   8   6  10      121.15      131.12      6.80 o 
 -10   7  10      124.28      133.03      6.51 o 
  -9   7  10       15.95       12.67      3.67 o 
  -8   7  10       29.48       31.27      2.66 o 
  -7   7  10       76.09       74.96      3.00 o 
  -6   7  10       17.05       16.40      1.75 o 
  -5   7  10      121.47      116.11      3.79 o 
  -4   7  10      424.15      399.46      6.59 o 
  -3   7  10      397.10      389.46      8.41 o 
  -2   7  10      306.31      317.72      4.80 o 
  -1   7  10       76.59       74.87      2.16 o 
   0   7  10        6.41        8.34      1.10 o 
   1   7  10        0.33       -0.94      0.94 o 
   2   7  10      314.97      296.00      5.58 o 
   3   7  10       16.53       15.75      1.78 o 
   4   7  10        5.78        4.59      1.50 o 
   5   7  10        0.01       -2.40      2.40 o 
   6   7  10        1.17       -0.04      2.36 o 
   7   7  10        5.29        6.12      2.92 o 
 -10   8  10        0.00        5.30      3.01 o 
  -9   8  10       68.78       73.26      5.48 o 
  -8   8  10       75.79       75.41      4.57 o 
  -7   8  10        0.83        0.87      1.73 o 
  -6   8  10      157.78      144.61      3.84 o 
  -5   8  10        0.32        0.64      1.21 o 
  -4   8  10       62.62       61.85      3.10 o 
  -3   8  10       29.60       27.72      2.28 o 
  -2   8  10        6.89        4.70      1.15 o 
  -1   8  10        1.00        1.94      1.32 o 
   0   8  10       96.04       86.55      3.22 o 
   1   8  10        9.59        8.09      1.55 o 
   2   8  10      189.00      180.23      6.54 o 
   3   8  10        1.95        1.96      2.67 o 
   4   8  10       31.05       30.77      2.83 o 
   5   8  10        3.06        2.60      2.57 o 
   6   8  10        8.10        4.96      2.74 o 
   7   8  10        7.50        7.46      3.19 o 
 -10   9  10       75.49       76.72      5.61 o 
  -9   9  10        2.69        5.03      2.71 o 
  -8   9  10        6.09        3.99      2.67 o 
  -7   9  10       96.17       99.59      4.20 o 
  -6   9  10        7.51       10.96      2.08 o 
  -5   9  10        1.85       -0.78      1.15 o 
  -4   9  10      596.98      574.73     10.64 o 
  -3   9  10        2.13        1.37      1.50 o 
  -2   9  10      334.30      330.49     10.19 o 
  -1   9  10      266.01      250.19      7.65 o 
   0   9  10      108.48       86.63      3.26 o 
   1   9  10       42.29       54.48      4.77 o 
   2   9  10        1.38        2.72      1.70 o 
   3   9  10       35.25       44.39      3.07 o 
   4   9  10       12.72        7.84      2.71 o 
   5   9  10      267.88      266.76      6.99 o 
   6   9  10       22.91       17.20      2.76 o 
   7   9  10        0.31        1.07      2.41 o 
  -9  10  10        1.24       -2.29      2.29 o 
  -8  10  10        0.27        1.37      2.46 o 
  -7  10  10      287.99      282.73      8.66 o 
  -6  10  10        3.95        2.02      1.82 o 
  -5  10  10        6.67        5.25      1.85 o 
  -4  10  10        0.08       -0.75      2.02 o 
  -3  10  10        1.63        3.32      1.74 o 
  -2  10  10      222.42      226.87      5.74 o 
  -1  10  10      107.53      104.47      5.18 o 
   0  10  10       28.02       25.70      3.19 o 
   1  10  10      288.20      257.23      8.12 o 
   2  10  10      166.10      163.95      6.59 o 
   3  10  10       23.08       19.59      2.37 o 
   4  10  10        0.83        1.87      1.91 o 
   5  10  10        0.04        0.47      2.07 o 
   6  10  10        6.45        1.53      2.35 o 
  -9  11  10        0.22       -1.50      3.74 o 
  -8  11  10       20.73       22.42      3.48 o 
  -7  11  10       20.02       19.92      3.15 o 
  -6  11  10       72.33       72.42      3.75 o 
  -5  11  10        2.44        1.81      1.73 o 
  -4  11  10       24.21       21.10      2.33 o 
  -3  11  10      269.05      249.97      6.27 o 
  -2  11  10      258.79      262.28      7.33 o 
  -1  11  10       24.55       26.59      2.47 o 
   0  11  10      213.60      197.95      5.45 o 
   1  11  10       42.42       45.19      6.55 o 
   2  11  10       56.90       53.87      4.44 o 
   3  11  10       36.31       40.66      4.48 o 
   4  11  10       41.82       41.57      4.34 o 
   5  11  10      182.84      217.75      8.45 o 
   6  11  10       74.15       67.41     18.46 o 
  -8  12  10       45.50       46.78      4.47 o 
  -7  12  10      120.23      121.38      5.99 o 
  -6  12  10        1.72       -1.77      2.13 o 
  -5  12  10        2.11       -0.34      1.73 o 
  -4  12  10       20.75       16.62      2.32 o 
  -3  12  10       61.27       68.42      3.68 o 
  -2  12  10       12.03       12.11      2.68 o 
  -1  12  10      145.87      151.85      4.84 o 
   0  12  10       56.86       50.72      4.25 o 
   1  12  10      305.80      284.67      8.96 o 
   2  12  10       16.63       12.77      2.99 o 
   3  12  10       50.96       48.78      4.52 o 
   4  12  10        1.51        4.52      2.89 o 
   5  12  10        0.87       -1.55      2.83 o 
  -7  13  10       72.12       71.47      4.94 o 
  -6  13  10       48.23       45.18      6.26 o 
  -5  13  10       21.96       27.74      4.03 o 
  -4  13  10       83.90       87.79      3.94 o 
  -3  13  10       27.91       22.90      3.06 o 
  -2  13  10       73.81       72.38      4.63 o 
  -1  13  10       20.59       19.65      3.16 o 
   0  13  10       42.88       40.47      3.98 o 
   1  13  10        3.28        0.76      2.37 o 
   2  13  10       20.82       21.82      3.38 o 
   3  13  10       71.90       71.50      5.35 o 
   4  13  10        6.88        3.16      7.41 o 
  -6  14  10        4.00        1.66      2.40 o 
  -5  14  10       12.78       17.58      3.09 o 
  -4  14  10        6.37        5.53      4.95 o 
  -3  14  10        2.01        0.77      3.93 o 
  -2  14  10        0.92        4.11      2.49 o 
  -1  14  10        9.37       15.69      3.14 o 
   0  14  10       58.84       56.71      4.65 o 
   1  14  10       24.37       26.93      3.68 o 
   2  14  10        0.13       -2.30      2.30 o 
   3  14  10       18.22       14.11      4.06 o 
  -5  15  10        2.02        5.02      2.52 o 
  -4  15  10       79.20       91.96      5.17 o 
  -3  15  10        5.36        2.69      2.51 o 
  -2  15  10       87.38       94.84      5.38 o 
  -1  15  10       23.10       20.35      3.45 o 
   0  15  10        0.12        0.64      2.52 o 
   1  15  10       88.00       92.66      5.53 o 
   2  15  10        4.17        3.09      4.82 o 
  -3  16  10       11.73       14.87      3.22 o 
  -2  16  10        0.27        2.96      2.68 o 
  -1  16  10        6.40        2.86      2.84 o 
   0  16  10       74.12       82.61      5.33 o 
 -11   0  11       29.74       23.00      3.54 o 
  -9   0  11        1.85        2.66      2.12 o 
  -7   0  11        1.50        2.94      1.51 o 
  -5   0  11      793.83      754.09     12.31 o 
  -3   0  11       77.93       64.95      2.71 o 
  -1   0  11      851.81      890.04     17.70 o 
   1   0  11        0.31        5.61      1.31 o 
   3   0  11      805.69      827.12     24.12 o 
   5   0  11     1072.33     1027.11     29.49 o 
   7   0  11       10.30        7.77      4.92 o 
 -11   1  11       24.95       23.67      2.45 o 
 -10   1  11        9.61        8.11      1.93 o 
  -9   1  11      178.11      188.34      4.19 o 
  -8   1  11        0.27        0.47      1.05 o 
  -7   1  11      258.25      282.57      4.48 o 
  -6   1  11       80.34       79.24      2.18 o 
  -5   1  11      460.05      427.58      5.61 o 
  -4   1  11      333.12      311.69      4.41 o 
  -3   1  11      966.30      929.26     10.10 o 
  -2   1  11      193.61      202.97      3.23 o 
  -1   1  11     2522.17     2541.21     25.02 o 
   0   1  11       65.74       59.58      1.67 o 
   1   1  11     1491.01     1488.06     13.62 o 
   2   1  11       86.47       97.47      2.28 o 
   3   1  11      111.05      106.77      3.54 o 
   4   1  11      114.18      116.91      5.37 o 
   5   1  11        3.86        3.69      2.72 o 
   6   1  11      147.59      138.43      6.31 o 
   7   1  11        0.04       -1.11      2.96 o 
   8   1  11        1.81        4.64      4.43 o 
 -11   2  11       28.49       28.48      2.64 o 
 -10   2  11        5.55        4.35      1.79 o 
  -9   2  11       31.04       29.73      2.05 o 
  -8   2  11      141.21      133.95      3.89 o 
  -7   2  11        4.99        8.03      1.22 o 
  -6   2  11       63.73       57.71      1.93 o 
  -5   2  11       79.14       84.45      2.16 o 
  -4   2  11     1025.66     1024.22     15.93 o 
  -3   2  11      143.22      145.80      2.90 o 
  -2   2  11        7.87        8.51      0.96 o 
  -1   2  11      234.10      238.20      3.62 o 
   0   2  11      251.82      256.39      3.44 o 
   1   2  11       19.06       19.56      1.19 o 
   2   2  11      778.15      798.51      8.88 o 
   3   2  11      534.92      541.25      8.86 o 
   4   2  11       48.06       45.46      3.83 o 
   5   2  11      125.92      122.89      6.26 o 
   6   2  11        2.06        4.77      2.98 o 
   7   2  11       38.17       32.92      5.71 o 
   8   2  11       57.31       66.67      5.50 o 
 -11   3  11        3.01        4.22      1.91 o 
 -10   3  11      117.51      122.68      4.19 o 
  -9   3  11       72.15       75.13      2.81 o 
  -8   3  11       16.36       20.88      1.58 o 
  -7   3  11        6.41        8.03      1.86 o 
  -6   3  11      120.15      111.79      2.81 o 
  -5   3  11        2.71        1.15      0.71 o 
  -4   3  11      372.49      376.95      5.06 o 
  -3   3  11      861.19      858.93     10.32 o 
  -2   3  11      625.91      583.26      6.85 o 
  -1   3  11      376.75      375.55      4.90 o 
   0   3  11      231.61      203.83      3.34 o 
   1   3  11      122.34      114.98      2.28 o 
   2   3  11      394.73      410.48      6.38 o 
   3   3  11      314.61      314.73      5.51 o 
   4   3  11       14.41       16.64      2.76 o 
   5   3  11        4.14        2.37      2.55 o 
   6   3  11      275.77      256.78      8.54 o 
   7   3  11        0.08       -2.76      2.76 o 
   8   3  11       28.12       31.51      4.18 o 
 -11   4  11        0.22        1.02      2.73 o 
 -10   4  11        8.80        6.42      1.62 o 
  -9   4  11        0.07       -1.04      1.13 o 
  -8   4  11        5.58        6.21      1.22 o 
  -7   4  11      165.07      145.17      3.15 o 
  -6   4  11       73.70       83.25      2.90 o 
  -5   4  11       14.99       13.32      1.05 o 
  -4   4  11     1763.00     1742.06     16.49 o 
  -3   4  11      197.88      178.52      3.53 o 
  -2   4  11      613.29      616.34      8.64 o 
  -1   4  11       89.41       79.08      2.68 o 
   0   4  11      124.52      131.84      5.06 o 
   1   4  11      272.65      261.81      3.76 o 
   2   4  11      750.49      750.91      9.91 o 
   3   4  11      146.27      143.26      4.12 o 
   4   4  11       33.86       32.51      3.34 o 
   5   4  11        6.06        5.55      2.66 o 
   6   4  11       28.00       32.36      3.96 o 
   7   4  11        3.47       -0.27      3.86 o 
   8   4  11       22.79       24.57      4.15 o 
 -11   5  11       11.97       11.30      3.23 o 
 -10   5  11      156.02      178.92      8.61 o 
  -9   5  11       29.87       29.11      2.29 o 
  -8   5  11        2.95        4.67      1.45 o 
  -7   5  11       63.33       73.82      3.10 o 
  -6   5  11      226.18      209.92      5.57 o 
  -5   5  11       65.11       64.73      2.04 o 
  -4   5  11      417.75      410.17      6.01 o 
  -3   5  11        1.40        0.62      1.68 o 
  -2   5  11       12.37       14.42      1.64 o 
  -1   5  11      265.38      259.07      4.43 o 
   0   5  11       43.53       39.04      1.93 o 
   1   5  11        0.43        0.97      1.05 o 
   2   5  11      687.72      687.05     10.36 o 
   3   5  11       29.03       27.69      3.44 o 
   4   5  11        0.42       -0.54      1.70 o 
   5   5  11        6.36        0.52      2.49 o 
   6   5  11       36.12       36.18      3.95 o 
   7   5  11        4.26        7.92      3.20 o 
 -10   6  11       10.55        9.62      3.12 o 
  -9   6  11        5.41        5.97      2.09 o 
  -8   6  11        4.69        7.57      1.86 o 
  -7   6  11        0.04       -1.12      1.17 o 
  -6   6  11       19.07       21.40      2.35 o 
  -5   6  11       65.00       66.00      2.75 o 
  -4   6  11      707.34      690.89      8.88 o 
  -3   6  11       59.82       51.71      2.37 o 
  -2   6  11       52.95       52.62      2.12 o 
  -1   6  11      235.01      257.91      4.81 o 
   0   6  11      193.84      167.06      3.59 o 
   1   6  11       39.29       34.71      2.05 o 
   2   6  11       26.73       33.52      2.16 o 
   3   6  11      159.07      173.72      4.41 o 
   4   6  11       30.18       28.79      2.74 o 
   5   6  11       42.19       38.05      3.23 o 
   6   6  11       27.56       26.27      5.73 o 
   7   6  11       17.22       12.65      3.56 o 
 -10   7  11       21.46       27.51      5.91 o 
  -9   7  11      194.38      204.00      7.58 o 
  -8   7  11        0.13        0.43      2.18 o 
  -7   7  11      338.92      335.24     12.08 o 
  -6   7  11        9.05        5.97      1.48 o 
  -5   7  11        6.50        6.06      1.39 o 
  -4   7  11       36.60       36.51      2.07 o 
  -3   7  11      191.68      183.40      4.19 o 
  -2   7  11       25.44       19.12      2.93 o 
  -1   7  11      456.55      482.37      9.47 o 
   0   7  11       15.92       18.63      1.97 o 
   1   7  11       68.69       64.16      2.54 o 
   2   7  11        0.00       -1.08      1.08 o 
   3   7  11       77.68       86.68      3.30 o 
   4   7  11        0.01       -1.79      1.79 o 
   5   7  11       37.19       35.89      3.20 o 
   6   7  11        2.66        0.18      2.76 o 
   7   7  11        2.44       -1.74      3.87 o 
 -10   8  11       32.60       34.26      4.22 o 
  -9   8  11       10.45       13.43      3.18 o 
  -8   8  11       20.86       20.14      3.50 o 
  -7   8  11       35.51       31.53      3.41 o 
  -6   8  11       53.00       60.06      2.87 o 
  -5   8  11       42.12       46.72      2.42 o 
  -4   8  11        0.09       -0.65      1.33 o 
  -3   8  11       80.52       78.34      3.76 o 
  -2   8  11        5.55        3.73      1.56 o 
  -1   8  11       49.79       62.61      2.82 o 
   0   8  11        0.02        1.41      1.41 o 
   1   8  11       24.73       21.61      2.19 o 
   2   8  11       69.08       69.93      3.54 o 
   3   8  11      239.02      252.02      8.45 o 
   4   8  11       45.31       41.34      3.24 o 
   5   8  11       24.51       26.15      2.96 o 
   6   8  11        0.07       -1.82      2.18 o 
  -9   9  11      123.33      123.83      6.14 o 
  -8   9  11        3.71        3.93      2.57 o 
  -7   9  11       57.13       58.62      4.34 o 
  -6   9  11        0.00       -1.84      1.84 o 
  -5   9  11       39.87       40.45      2.40 o 
  -4   9  11       78.44       74.49      3.48 o 
  -3   9  11      324.86      305.71      6.99 o 
  -2   9  11       66.07       76.91      3.51 o 
  -1   9  11      119.35      125.12      5.38 o 
   0   9  11       95.46       93.39      5.01 o 
   1   9  11      151.99      159.86      4.77 o 
   2   9  11      111.95      119.01      7.12 o 
   3   9  11       79.21       74.07      7.35 o 
   4   9  11       61.02       69.95      5.27 o 
   5   9  11        8.42        4.51      3.57 o 
   6   9  11        6.19        8.99      2.67 o 
  -9  10  11       36.34       37.01      4.22 o 
  -8  10  11       28.39       37.85      3.94 o 
  -7  10  11        0.75        0.23      2.25 o 
  -6  10  11       26.60       28.22      2.82 o 
  -5  10  11       55.77       53.85      3.39 o 
  -4  10  11      686.30      641.18     11.86 o 
  -3  10  11        9.56       13.00      2.34 o 
  -2  10  11        5.01        4.02      1.72 o 
  -1  10  11       82.21       87.23      3.77 o 
   0  10  11       60.47       55.68      4.28 o 
   1  10  11        1.45        2.75      2.47 o 
   2  10  11       11.89        9.13      2.80 o 
   3  10  11       63.98       78.45      5.22 o 
   4  10  11       16.20       19.65      2.74 o 
   5  10  11       22.61       28.74      3.06 o 
   6  10  11        0.01        0.54      2.46 o 
  -8  11  11        0.75        1.31      2.43 o 
  -7  11  11        1.20        2.03      2.41 o 
  -6  11  11        1.00        0.09      2.33 o 
  -5  11  11       36.46       39.55      3.09 o 
  -4  11  11       11.32       16.64      2.30 o 
  -3  11  11      210.98      199.02      5.74 o 
  -2  11  11       28.60       30.13      2.72 o 
  -1  11  11        4.75       -0.44      1.65 o 
   0  11  11      119.60      112.90     11.53 o 
   1  11  11       50.76       58.03      4.62 o 
   2  11  11        0.87       -2.38      2.38 o 
   3  11  11       21.46       21.14      6.22 o 
   4  11  11       16.26       21.60      3.81 o 
   5  11  11        2.41        2.27      4.27 o 
  -7  12  11        2.75        1.33      5.00 o 
  -6  12  11       49.79       54.54      4.45 o 
  -5  12  11        0.00        1.41      1.97 o 
  -4  12  11      257.63      256.01      7.90 o 
  -3  12  11       25.83       26.52      2.75 o 
  -2  12  11       32.50       23.31      2.58 o 
  -1  12  11        5.59        7.99      2.32 o 
   0  12  11       54.81       44.98      4.22 o 
   1  12  11       57.08       40.66      4.07 o 
   2  12  11       10.46       -0.72      2.50 o 
   3  12  11        4.74        6.11      8.69 o 
   4  12  11       62.31       65.62      7.06 o 
  -7  13  11        0.08        0.94      2.44 o 
  -6  13  11       17.25       17.28      3.26 o 
  -5  13  11      111.15      121.24      8.09 o 
  -4  13  11        0.36        0.28      1.85 o 
  -3  13  11        7.02        6.71      3.50 o 
  -2  13  11       28.32       38.07      6.25 o 
  -1  13  11        1.28       -1.88      2.43 o 
   0  13  11       25.50       28.58      3.72 o 
   1  13  11       30.21       23.46      3.58 o 
   2  13  11        1.64        1.40      2.63 o 
   3  13  11        9.51        5.35      2.98 o 
  -6  14  11        8.74        6.80      2.89 o 
  -5  14  11        5.28        7.21      2.77 o 
  -4  14  11       64.59       63.38      4.82 o 
  -3  14  11       12.65       18.33      3.37 o 
  -2  14  11       43.47       43.14      4.27 o 
  -1  14  11       38.31       41.46      4.19 o 
   0  14  11       32.12       29.17      5.74 o 
   1  14  11        0.47       -2.35      2.45 o 
   2  14  11        4.02        6.50      2.97 o 
  -4  15  11        2.89        2.68      2.49 o 
  -3  15  11        0.05        3.41      4.58 o 
  -2  15  11        0.68        3.45      2.77 o 
  -1  15  11       72.93       87.94      5.46 o 
   0  15  11        6.96       -2.59      2.59 o 
   1  15  11        8.31       15.09      3.38 o 
 -10   0  12      106.01      118.96      5.72 o 
  -8   0  12       53.52       59.13      3.25 o 
  -6   0  12       11.38       13.85      1.89 o 
  -4   0  12      752.55      776.43     12.53 o 
  -2   0  12      115.72      104.98      3.29 o 
   0   0  12       14.16       11.64      1.57 o 
   2   0  12      991.94      897.38     91.96 o 
   4   0  12        7.26        5.83      3.91 o 
   6   0  12      178.36      183.37     10.46 o 
 -11   1  12        0.61       -1.56      1.56 o 
 -10   1  12       34.20       28.48      2.55 o 
  -9   1  12        2.08        4.91      1.71 o 
  -8   1  12      301.88      288.75      4.80 o 
  -7   1  12       76.45       78.94      2.75 o 
  -6   1  12      782.35      783.11      9.22 o 
  -5   1  12       91.08       96.44      2.60 o 
  -4   1  12       21.91       20.94      1.30 o 
  -3   1  12      286.24      275.52      4.10 o 
  -2   1  12        6.74        5.79      0.93 o 
  -1   1  12      276.57      260.98      4.01 o 
   0   1  12      375.40      369.00      4.52 o 
   1   1  12       26.06       26.66      1.39 o 
   2   1  12      460.86      444.05      6.22 o 
   3   1  12        0.13       -0.13      1.61 o 
   4   1  12      525.92      527.13     12.83 o 
   5   1  12       23.68       24.50      3.60 o 
   6   1  12       68.87       77.20      7.70 o 
   7   1  12        5.06        6.75      3.39 o 
 -11   2  12        1.23        1.50      1.75 o 
 -10   2  12       18.84       19.93      2.32 o 
  -9   2  12      105.60      112.75      4.74 o 
  -8   2  12      231.47      221.00      4.09 o 
  -7   2  12       29.43       26.76      1.65 o 
  -6   2  12       13.76       14.87      1.29 o 
  -5   2  12       46.86       47.95      1.87 o 
  -4   2  12       40.69       46.42      3.30 o 
  -3   2  12      560.78      540.90      7.17 o 
  -2   2  12        9.36        6.69      1.00 o 
  -1   2  12      856.33      850.59      9.57 o 
   0   2  12       31.60       29.86      1.42 o 
   1   2  12      228.56      236.64      3.98 o 
   2   2  12      289.24      283.09      4.60 o 
   3   2  12       23.34       23.16      2.47 o 
   4   2  12       58.12       52.19      4.20 o 
   5   2  12        7.37        6.53      2.93 o 
   6   2  12       58.40       60.08      5.05 o 
   7   2  12        2.71       -0.86      3.02 o 
 -11   3  12        0.36        0.65      2.36 o 
 -10   3  12        0.04       -0.32      2.03 o 
  -9   3  12       32.87       38.68      2.32 o 
  -8   3  12       42.43       44.54      2.25 o 
  -7   3  12       97.80       99.90      3.25 o 
  -6   3  12       83.57       81.18      2.51 o 
  -5   3  12      124.57      121.30      2.60 o 
  -4   3  12       26.02       26.94      1.61 o 
  -3   3  12      870.46      868.09     10.86 o 
  -2   3  12       31.91       31.19      1.79 o 
  -1   3  12      205.17      218.51      4.17 o 
   0   3  12        8.07       10.46      1.10 o 
   1   3  12      544.60      529.16      6.76 o 
   2   3  12      171.60      171.58      5.03 o 
   3   3  12       13.29       13.48      3.36 o 
   4   3  12      143.53      146.81      6.00 o 
   5   3  12       78.29       76.11      5.51 o 
   6   3  12       26.12       22.56      3.86 o 
   7   3  12       12.26       11.82      5.35 o 
 -10   4  12        0.22       -0.27      2.63 o 
  -9   4  12      203.20      187.39      6.79 o 
  -8   4  12        0.12        1.10      1.37 o 
  -7   4  12      139.52      133.19      3.44 o 
  -6   4  12        3.96        2.82      1.04 o 
  -5   4  12      125.76      123.13      2.75 o 
  -4   4  12      570.01      549.65      7.60 o 
  -3   4  12      279.56      261.79      4.98 o 
  -2   4  12       31.79       32.74      2.32 o 
  -1   4  12      472.88      453.88      7.32 o 
   0   4  12       43.42       42.33      2.33 o 
   1   4  12        3.21        2.31      1.18 o 
   2   4  12       74.49       80.08      3.03 o 
   3   4  12      176.31      188.65      6.91 o 
   4   4  12       10.64        9.23      2.09 o 
   5   4  12       12.24       13.55      3.26 o 
   6   4  12        3.74        5.47      3.13 o 
   7   4  12        6.86        2.82      3.25 o 
 -10   5  12       58.03       55.78      4.68 o 
  -9   5  12       50.49       47.64      3.47 o 
  -8   5  12       10.19       13.51      1.74 o 
  -7   5  12       36.35       37.51      2.11 o 
  -6   5  12       85.19       87.27      2.73 o 
  -5   5  12        5.79        3.23      1.11 o 
  -4   5  12       14.77       12.91      1.30 o 
  -3   5  12      398.96      402.02      6.61 o 
  -2   5  12        2.44       -0.43      1.05 o 
  -1   5  12       11.18        7.44      1.29 o 
   0   5  12       37.31       29.83      1.91 o 
   1   5  12      256.67      254.36      4.67 o 
   2   5  12       56.57       46.07      2.51 o 
   3   5  12       34.83       29.17      2.27 o 
   4   5  12        8.46        8.57      2.18 o 
   5   5  12       43.69       39.90      3.66 o 
   6   5  12       14.64       18.31      3.65 o 
   7   5  12        0.32       -2.89      2.89 o 
 -10   6  12       27.15       27.91      3.84 o 
  -9   6  12        1.47       -1.24      2.58 o 
  -8   6  12       56.54       45.25      3.14 o 
  -7   6  12        0.51        1.80      1.62 o 
  -6   6  12      161.37      156.31      3.61 o 
  -5   6  12       16.62       13.13      1.37 o 
  -4   6  12       33.13       30.56      1.96 o 
  -3   6  12        3.00        2.55      1.23 o 
  -2   6  12      137.25      135.59      4.06 o 
  -1   6  12       21.06       20.54      1.80 o 
   0   6  12        2.37       -0.58      1.14 o 
   1   6  12        1.88       -0.83      0.83 o 
   2   6  12      330.14      331.05      8.51 o 
   3   6  12        0.56        0.11      1.45 o 
   4   6  12       56.43       55.85      3.72 o 
   5   6  12        8.11        9.92      2.40 o 
   6   6  12       58.44       61.18      4.18 o 
 -10   7  12       76.86       75.44      8.40 o 
  -9   7  12       20.12       27.50      3.73 o 
  -8   7  12       14.80       16.29      3.04 o 
  -7   7  12       18.08       23.33      2.46 o 
  -6   7  12      421.17      436.05      8.06 o 
  -5   7  12        2.36        0.33      1.26 o 
  -4   7  12       39.98       33.59      2.55 o 
  -3   7  12       43.38       46.28      2.33 o 
  -2   7  12       34.13       26.49      3.37 o 
  -1   7  12       38.51       35.13      2.48 o 
   0   7  12      132.80      128.26      4.20 o 
   1   7  12        5.56        7.70      1.84 o 
   2   7  12       38.03       35.34      4.41 o 
   3   7  12       14.72       12.60      2.35 o 
   4   7  12       73.61       77.62      4.25 o 
   5   7  12        4.41        1.11      2.20 o 
   6   7  12       36.83       41.60      3.74 o 
  -9   8  12       15.44       12.63      3.41 o 
  -8   8  12      152.75      149.06      6.50 o 
  -7   8  12       28.79       32.60      3.54 o 
  -6   8  12      159.09      165.14      4.50 o 
  -5   8  12        8.65        9.36      1.66 o 
  -4   8  12       73.78       66.59      3.36 o 
  -3   8  12       10.56       14.46      2.03 o 
  -2   8  12      145.57      154.59      5.91 o 
  -1   8  12       81.56       80.02      3.28 o 
   0   8  12       43.46       47.55      2.93 o 
   1   8  12        0.19       -0.58      1.60 o 
   2   8  12      350.10      363.95      8.06 o 
   3   8  12       25.53       31.92      5.50 o 
   4   8  12        7.69        9.87      2.43 o 
   5   8  12       16.94       23.94      3.01 o 
   6   8  12       52.20       64.73      4.43 o 
  -9   9  12        6.49        4.80      3.06 o 
  -8   9  12       22.29       23.47      3.49 o 
  -7   9  12        0.97        5.19      2.54 o 
  -6   9  12      217.76      214.23     13.59 o 
  -5   9  12       12.53       13.07      1.83 o 
  -4   9  12      166.38      156.43      4.95 o 
  -3   9  12       12.83       11.14      2.03 o 
  -2   9  12        0.00       -0.50      1.49 o 
  -1   9  12       34.78       30.63      3.45 o 
   0   9  12       11.29        9.99      2.61 o 
   1   9  12       93.25      102.05      6.98 o 
   2   9  12      118.80      108.87      4.32 o 
   3   9  12       95.96       94.05      4.23 o 
   4   9  12      185.76      215.46     11.11 o 
   5   9  12        0.10        0.99      2.25 o 
  -8  10  12      115.56      119.39      6.10 o 
  -7  10  12       41.51       43.38      4.20 o 
  -6  10  12      100.45       95.57      5.24 o 
  -5  10  12        6.92        8.22      2.56 o 
  -4  10  12        3.60        4.80      3.07 o 
  -3  10  12       60.68       64.34      3.50 o 
  -2  10  12       21.66       20.39      2.47 o 
  -1  10  12       38.23       32.05      2.84 o 
   0  10  12       12.41       15.73      2.96 o 
   1  10  12       35.12       30.79      3.90 o 
   2  10  12       11.70       14.26      3.08 o 
   3  10  12       10.12       19.20      3.53 o 
   4  10  12        7.38        2.76      3.03 o 
   5  10  12        1.10        0.67      2.99 o 
  -8  11  12        6.56        8.18      2.99 o 
  -7  11  12        8.59        7.55      2.82 o 
  -6  11  12        4.59        2.90      2.48 o 
  -5  11  12        3.14        3.25      2.39 o 
  -4  11  12       90.54       91.40      5.07 o 
  -3  11  12      179.36      193.42      5.80 o 
  -2  11  12        0.31       -0.93      1.74 o 
  -1  11  12       46.07       52.38      3.43 o 
   0  11  12       11.36       14.55      3.15 o 
   1  11  12       58.93       58.69      8.90 o 
   2  11  12       33.54       29.50      3.92 o 
   3  11  12       34.36       42.71      4.57 o 
   4  11  12       32.07       33.54      4.38 o 
  -7  12  12        9.34        9.45      3.04 o 
  -6  12  12       15.60       16.79      3.22 o 
  -5  12  12       12.10        7.47      2.76 o 
  -4  12  12        2.33        6.95      2.19 o 
  -3  12  12      198.98      195.32      6.64 o 
  -2  12  12       19.52       16.93      2.54 o 
  -1  12  12      187.24      190.90      7.44 o 
   0  12  12       20.06       19.11      3.52 o 
   1  12  12      136.39      132.57      6.45 o 
   2  12  12       24.25       20.28      3.60 o 
   3  12  12       11.22       15.90      3.48 o 
  -6  13  12       44.93       35.80      3.97 o 
  -5  13  12       19.10       20.86      3.66 o 
  -4  13  12        0.01        0.60      2.84 o 
  -3  13  12      295.54      308.35     20.22 o 
  -2  13  12       35.14       28.80      5.40 o 
  -1  13  12       24.77       35.24      4.38 o 
   0  13  12        8.66       12.63      3.18 o 
   1  13  12       12.13       11.76      4.55 o 
   2  13  12        1.13        5.73      3.02 o 
  -4  14  12        1.67        0.31      2.54 o 
  -3  14  12       10.48       11.19      3.04 o 
  -2  14  12       23.23       23.64      3.71 o 
  -1  14  12       73.91       81.49      5.54 o 
   0  14  12       27.82       24.35      5.16 o 
   1  14  12       81.96       91.42      5.81 o 
  -9   0  13      101.43      107.62      8.16 o 
  -7   0  13      137.99      138.04      4.36 o 
  -5   0  13      293.68      275.06      5.39 o 
  -3   0  13      679.37      677.09     11.36 o 
  -1   0  13      261.77      257.61      5.92 o 
   1   0  13       57.65       53.41      3.73 o 
   3   0  13      117.16      120.94      6.63 o 
   5   0  13       12.32       13.51      4.82 o 
   7   0  13       11.86        5.41      4.57 o 
 -10   1  13        0.10       -1.24      1.61 o 
  -9   1  13       10.14       10.91      1.99 o 
  -8   1  13       96.38       97.40      3.42 o 
  -7   1  13      232.23      219.38      4.55 o 
  -6   1  13       43.36       45.29      1.82 o 
  -5   1  13      217.42      205.17      3.37 o 
  -4   1  13        4.81        7.53      1.01 o 
  -3   1  13     1192.77     1204.55     12.96 o 
  -2   1  13       42.99       41.21      1.90 o 
  -1   1  13      742.85      738.26      8.72 o 
   0   1  13      204.23      208.86      4.07 o 
   1   1  13        3.75        3.33      1.14 o 
   2   1  13       19.54       20.36      2.02 o 
   3   1  13      106.87      110.73      3.68 o 
   4   1  13       26.58       26.64      2.82 o 
   5   1  13      110.58      106.22      5.92 o 
   6   1  13       22.95       24.73      4.04 o 
 -10   2  13       55.96       55.15      3.64 o 
  -9   2  13      177.59      188.14      5.76 o 
  -8   2  13       24.65       33.08      2.10 o 
  -7   2  13       12.23       18.02      1.48 o 
  -6   2  13        0.63        2.16      0.94 o 
  -5   2  13      277.87      259.18      4.13 o 
  -4   2  13      342.63      328.42      6.79 o 
  -3   2  13      655.63      662.11     11.24 o 
  -2   2  13      120.03      111.94      3.40 o 
  -1   2  13        1.97       -0.14      1.26 o 
   0   2  13      291.48      280.49      4.77 o 
   1   2  13        1.83        1.12      1.04 o 
   2   2  13        0.35       -0.30      1.33 o 
   3   2  13      192.42      195.95      4.80 o 
   4   2  13      148.51      158.14      5.39 o 
   5   2  13        1.74        3.33      3.01 o 
   6   2  13       11.03        6.48      4.07 o 
 -10   3  13        0.38        2.16      2.03 o 
  -9   3  13        9.04       10.56      2.36 o 
  -8   3  13      205.36      211.90      5.10 o 
  -7   3  13        6.39        5.26      1.33 o 
  -6   3  13       71.38       74.87      3.18 o 
  -5   3  13      120.92      115.09      3.65 o 
  -4   3  13        3.93        5.79      1.71 o 
  -3   3  13        0.13       -0.48      1.13 o 
  -2   3  13       37.19       39.48      2.21 o 
  -1   3  13       35.36       36.61      2.21 o 
   0   3  13     1005.70     1041.48     16.58 o 
   1   3  13        0.21       -0.58      1.15 o 
   2   3  13       85.18       81.19      3.70 o 
   3   3  13        2.79        6.06      2.42 o 
   4   3  13      156.81      159.66      5.41 o 
   5   3  13        0.66       -1.71      2.03 o 
   6   3  13       60.74       53.09      5.80 o 
 -10   4  13       14.24       18.34      3.19 o 
  -9   4  13        0.36        1.26      3.09 o 
  -8   4  13       21.40       28.91      2.34 o 
  -7   4  13        2.21        2.04      1.42 o 
  -6   4  13        3.33        5.31      1.28 o 
  -5   4  13        2.73        3.39      1.28 o 
  -4   4  13       29.68       27.60      1.67 o 
  -3   4  13        0.90        2.24      1.15 o 
  -2   4  13      115.81      109.02      3.74 o 
  -1   4  13        0.13       -0.42      1.14 o 
   0   4  13      171.54      171.98      4.26 o 
   1   4  13        0.65        0.85      1.19 o 
   2   4  13        0.08       -1.23      1.23 o 
   3   4  13       11.29        8.89      2.17 o 
   4   4  13      167.07      177.34      5.82 o 
   5   4  13       53.77       53.44      3.93 o 
   6   4  13        1.85       -2.98      2.98 o 
 -10   5  13       29.23       25.37      3.67 o 
  -9   5  13        2.25        1.38      3.16 o 
  -8   5  13       97.42       99.62      5.00 o 
  -7   5  13      166.05      169.53      4.29 o 
  -6   5  13       16.56       20.06      1.71 o 
  -5   5  13        8.91        7.64      1.51 o 
  -4   5  13       25.98       23.71      1.85 o 
  -3   5  13      190.12      212.29      6.88 o 
  -2   5  13      198.57      193.75      7.27 o 
  -1   5  13       69.44       71.75      2.81 o 
   0   5  13      353.13      364.77      6.61 o 
   1   5  13        0.91       -1.03      1.15 o 
   2   5  13       75.26       70.59      3.04 o 
   3   5  13        9.83        7.01      2.14 o 
   4   5  13       52.31       43.73      3.46 o 
   5   5  13        5.75        5.08      2.32 o 
   6   5  13        1.63       -2.24      2.24 o 
  -9   6  13       36.63       39.11      4.18 o 
  -8   6  13        4.61        1.62      1.89 o 
  -7   6  13        0.00        2.42      1.78 o 
  -6   6  13       12.79       13.89      2.10 o 
  -5   6  13      140.07      152.58      4.93 o 
  -4   6  13       14.67       12.74      1.61 o 
  -3   6  13      633.08      621.95     10.88 o 
  -2   6  13       27.97       23.52      2.31 o 
  -1   6  13       14.14       17.91      2.13 o 
   0   6  13      143.12      148.23      4.68 o 
   1   6  13        6.56        5.78      2.58 o 
   2   6  13       35.37       33.87      2.98 o 
   3   6  13      120.41      116.33      4.66 o 
   4   6  13       83.73       87.24      4.58 o 
   5   6  13       27.29       31.30      4.13 o 
   6   6  13        1.91       -1.97      2.39 o 
  -9   7  13        0.53       -2.28      2.28 o 
  -8   7  13        7.84        7.78      2.79 o 
  -7   7  13      151.09      158.01      5.44 o 
  -6   7  13       26.17       24.59      2.51 o 
  -5   7  13        0.33        0.22      1.43 o 
  -4   7  13       27.78       27.87      2.51 o 
  -3   7  13       94.49       89.26      3.79 o 
  -2   7  13      113.47      119.55      6.46 o 
  -1   7  13       75.69       67.93      3.94 o 
   0   7  13        0.11       -1.49      1.57 o 
   1   7  13       17.42       10.18      2.10 o 
   2   7  13        0.07       -1.38      1.38 o 
   3   7  13       20.89       14.97      2.58 o 
   4   7  13        3.07        3.38      2.25 o 
   5   7  13        1.99        1.51      2.40 o 
  -9   8  13       10.81       10.03      3.17 o 
  -8   8  13      108.35      105.48      5.73 o 
  -7   8  13       18.29       18.52      4.67 o 
  -6   8  13        0.10       -0.05      1.68 o 
  -5   8  13      394.96      393.74      9.57 o 
  -4   8  13        9.45        5.41      1.91 o 
  -3   8  13      471.30      468.71     15.91 o 
  -2   8  13       22.95       22.86      3.23 o 
  -1   8  13       27.50       28.84      3.45 o 
   0   8  13       22.43       19.24      3.09 o 
   1   8  13        6.29        3.06      1.93 o 
   2   8  13       14.70       11.81      2.33 o 
   3   8  13      106.57      107.90      6.03 o 
   4   8  13       19.51       16.28      2.83 o 
   5   8  13       37.99       37.94      3.91 o 
  -8   9  13        0.77        1.39      2.65 o 
  -7   9  13       31.33       22.18      3.36 o 
  -6   9  13        0.30       -0.62      2.25 o 
  -5   9  13       18.27       17.30      3.07 o 
  -4   9  13       34.02       36.27      2.97 o 
  -3   9  13      147.66      145.54      4.99 o 
  -2   9  13        0.46       -0.67      1.71 o 
  -1   9  13       63.35       53.18      4.33 o 
   0   9  13      210.96      209.80      7.55 o 
   1   9  13       14.11       17.59      3.25 o 
   2   9  13       26.86       21.79      3.80 o 
   3   9  13        0.02       -0.32      2.59 o 
   4   9  13        3.46        2.50      3.49 o 
  -8  10  13      100.41      109.45      5.87 o 
  -7  10  13        0.07       -2.22      2.22 o 
  -6  10  13       94.07       81.69     12.38 o 
  -5  10  13       44.69       45.75      4.13 o 
  -4  10  13       69.59       74.50      4.82 o 
  -3  10  13      222.26      223.45      6.35 o 
  -2  10  13        0.27        0.77      1.87 o 
  -1  10  13        0.81       -3.08      3.08 o 
   0  10  13        1.93        3.95      2.80 o 
   1  10  13        0.05       -2.37      2.43 o 
   2  10  13       18.06       20.17      3.74 o 
   3  10  13       16.55       17.17      3.61 o 
   4  10  13       46.71       46.28      9.20 o 
  -7  11  13        1.36        0.18      2.53 o 
  -6  11  13       27.52       20.62      3.36 o 
  -5  11  13        6.96        3.79      3.72 o 
  -4  11  13        6.46       13.58      3.15 o 
  -3  11  13        5.65        7.92      2.22 o 
  -2  11  13        1.90        3.36      2.04 o 
  -1  11  13      115.33      120.78      4.69 o 
   0  11  13      114.56      117.57      6.16 o 
   1  11  13       20.65       23.53      3.89 o 
   2  11  13       17.14        8.85      3.17 o 
   3  11  13        4.71        8.67      3.53 o 
  -6  12  13       11.07        9.07      2.90 o 
  -5  12  13        7.99        9.61      3.00 o 
  -4  12  13        3.44       10.04      2.90 o 
  -3  12  13        8.11        7.60      5.48 o 
  -2  12  13       34.46       33.60      4.05 o 
  -1  12  13       66.44       66.12      5.13 o 
   0  12  13        1.97       -1.37      4.56 o 
   1  12  13       38.54       39.63      4.52 o 
   2  12  13      104.08      131.74      6.80 o 
  -5  13  13        0.27        1.97      2.68 o 
  -4  13  13        8.80       14.96      3.13 o 
  -3  13  13        3.20        0.37      3.01 o 
  -2  13  13       12.05       11.98      4.95 o 
  -1  13  13       46.61       47.52      4.58 o 
   0  13  13      105.50      113.97      6.31 o 
   1  13  13        2.60        0.91      3.09 o 
 -10   0  14        0.47        2.22      3.49 o 
  -8   0  14      326.63      348.54      9.42 o 
  -6   0  14      119.54      121.84      4.09 o 
  -4   0  14      122.44      122.80      5.05 o 
  -2   0  14     1964.38     1995.90     39.61 o 
   0   0  14     1082.97     1097.26     20.92 o 
   2   0  14      205.25      199.80      6.80 o 
   4   0  14      130.93      141.86      6.73 o 
   6   0  14       47.67       44.12      6.98 o 
 -10   1  14       10.93       10.78      2.26 o 
  -9   1  14        9.83       14.62      2.49 o 
  -8   1  14        5.05        7.20      2.23 o 
  -7   1  14       20.09       18.31      1.97 o 
  -6   1  14       33.40       29.58      1.94 o 
  -5   1  14       13.98       12.93      1.51 o 
  -4   1  14      124.52      126.91      3.56 o 
  -3   1  14      254.93      262.07      5.30 o 
  -2   1  14        2.24        5.52      1.56 o 
  -1   1  14        0.02       -0.53      1.41 o 
   0   1  14      129.65      119.18      5.29 o 
   1   1  14        4.80        0.36      1.73 o 
   2   1  14       48.58       51.20      3.30 o 
   3   1  14        1.00        0.21      1.88 o 
   4   1  14       56.50       59.93      3.90 o 
   5   1  14        1.29        0.73      2.23 o 
   6   1  14        5.20       -2.80      2.80 o 
 -10   2  14       14.61       11.17      2.28 o 
  -9   2  14       96.72      115.10      4.66 o 
  -8   2  14       51.52       54.85      3.52 o 
  -7   2  14        7.04        4.69      1.56 o 
  -6   2  14       10.19       11.36      1.55 o 
  -5   2  14       22.72       28.31      2.46 o 
  -4   2  14        1.64       -0.77      1.60 o 
  -3   2  14       14.46       13.73      2.24 o 
  -2   2  14      565.44      576.29      9.06 o 
  -1   2  14       77.50       86.31      3.30 o 
   0   2  14       83.81       80.23      3.17 o 
   1   2  14        1.26        0.89      1.73 o 
   2   2  14       12.31        9.03      2.05 o 
   3   2  14        2.16        3.79      2.00 o 
   4   2  14       60.53       66.95      4.17 o 
   5   2  14      144.21      158.56      5.84 o 
   6   2  14       19.30       12.10      3.70 o 
 -10   3  14        0.35        2.30      4.11 o 
  -9   3  14       19.57       26.31      2.89 o 
  -8   3  14        0.90        1.20      2.06 o 
  -7   3  14       51.69       51.43      2.79 o 
  -6   3  14       10.10       11.51      1.66 o 
  -5   3  14      172.97      179.52      5.45 o 
  -4   3  14        0.28       -0.59      1.12 o 
  -3   3  14      254.97      271.36      6.34 o 
  -2   3  14        0.40       -1.22      1.22 o 
  -1   3  14       16.16       15.20      2.42 o 
   0   3  14       91.20       83.05      3.16 o 
   1   3  14       14.64       15.03      2.21 o 
   2   3  14        3.30        1.00      1.75 o 
   3   3  14      234.14      245.71      7.39 o 
   4   3  14       47.75       47.72      5.83 o 
   5   3  14       26.56       34.87      5.00 o 
  -9   4  14      251.97      249.69     18.87 o 
  -8   4  14        2.79        0.56      2.06 o 
  -7   4  14        0.16       -1.10      1.51 o 
  -6   4  14        0.03        3.50      1.48 o 
  -5   4  14       84.18       88.72      3.19 o 
  -4   4  14        1.11        0.02      1.18 o 
  -3   4  14      164.78      157.51      5.67 o 
  -2   4  14       43.54       43.15      2.83 o 
  -1   4  14       23.79       21.99      1.93 o 
   0   4  14        0.79       -0.90      1.25 o 
   1   4  14        6.63        7.26      1.54 o 
   2   4  14       21.06       19.76      2.46 o 
   3   4  14        4.63        3.12      2.16 o 
   4   4  14        2.87        0.90      2.22 o 
   5   4  14      111.33      127.56      5.47 o 
  -9   5  14        0.63       -0.31      2.62 o 
  -8   5  14       30.01       36.15      3.95 o 
  -7   5  14       96.46       96.09      5.89 o 
  -6   5  14       92.74       88.24      3.22 o 
  -5   5  14      257.60      265.36      7.06 o 
  -4   5  14        6.78        6.52      2.40 o 
  -3   5  14        0.07        1.74      1.50 o 
  -2   5  14       30.16       30.31      2.55 o 
  -1   5  14        0.17       -0.28      1.11 o 
   0   5  14       96.56       91.77      3.90 o 
   1   5  14       18.70       19.48      2.51 o 
   2   5  14       14.19       16.20      2.46 o 
   3   5  14      262.89      274.89      7.33 o 
   4   5  14       17.19       19.84      2.90 o 
   5   5  14        3.22        1.45      2.80 o 
  -9   6  14       15.02       16.02      4.13 o 
  -8   6  14       62.13       67.78      5.01 o 
  -7   6  14        1.55        1.99      1.77 o 
  -6   6  14       28.02       31.41      2.78 o 
  -5   6  14        1.69        4.39      2.28 o 
  -4   6  14        0.23       -1.33      1.49 o 
  -3   6  14       88.94       95.70      5.97 o 
  -2   6  14      526.57      543.42     16.63 o 
  -1   6  14        3.24        2.42      1.79 o 
   0   6  14       85.57       87.25      3.93 o 
   1   6  14       44.89       38.86      3.97 o 
   2   6  14      127.45      121.85      4.77 o 
   3   6  14        0.01        0.46      2.71 o 
   4   6  14        5.90        5.51      2.57 o 
   5   6  14       62.98       66.74      5.36 o 
  -8   7  14       19.19       24.39      3.66 o 
  -7   7  14       16.89       15.81      2.40 o 
  -6   7  14       43.63       48.60      4.63 o 
  -5   7  14       51.03       62.12     11.80 o 
  -4   7  14       44.96       44.48      3.20 o 
  -3   7  14       11.74       10.22      2.07 o 
  -2   7  14        4.49        3.52      2.40 o 
  -1   7  14       71.66       66.55      3.54 o 
   0   7  14       49.68       43.87      3.32 o 
   1   7  14       56.64       54.54      3.57 o 
   2   7  14       20.76       20.21      3.87 o 
   3   7  14       32.41       35.64      3.35 o 
   4   7  14       63.17       65.84      4.26 o 
  -8   8  14       49.90       45.30      4.27 o 
  -7   8  14        6.49        4.40      2.63 o 
  -6   8  14        5.71        4.32      2.45 o 
  -5   8  14       37.89       37.07      2.85 o 
  -4   8  14        5.63       -0.59      2.19 o 
  -3   8  14       38.75       37.26      3.02 o 
  -2   8  14      343.20      349.67     18.39 o 
  -1   8  14       48.94       46.69      4.23 o 
   0   8  14      160.66      171.11      7.00 o 
   1   8  14        4.42        2.01      2.65 o 
   2   8  14       20.90       12.53      2.59 o 
   3   8  14        0.07       -0.09      2.04 o 
   4   8  14        0.14        0.26      2.29 o 
  -7   9  14       23.32       23.92      8.28 o 
  -6   9  14       14.43        7.22      2.77 o 
  -5   9  14       32.60       35.11      3.70 o 
  -4   9  14      138.93      131.55      5.88 o 
  -3   9  14        9.49        8.24      2.74 o 
  -2   9  14        5.13        3.40      2.01 o 
  -1   9  14      136.29      142.22      6.52 o 
   0   9  14       62.38       67.02      5.15 o 
   1   9  14        1.28        0.43      4.62 o 
   2   9  14       71.44      101.16      6.08 o 
   3   9  14       50.35       49.05      4.79 o 
  -7  10  14        7.72        5.64      2.85 o 
  -6  10  14        8.83        7.62      2.89 o 
  -5  10  14       11.10       11.93      3.05 o 
  -4  10  14      131.91      136.17      6.22 o 
  -3  10  14       15.90       12.36      3.11 o 
  -2  10  14      175.46      191.06      7.48 o 
  -1  10  14       12.08        9.22      3.05 o 
   0  10  14       79.54       89.57      5.48 o 
   1  10  14       16.29       14.16      3.37 o 
   2  10  14       18.76       10.79      4.63 o 
   3  10  14       28.69       38.02      4.59 o 
  -6  11  14       19.46       19.62      3.48 o 
  -5  11  14      154.41      156.72      6.84 o 
  -4  11  14       51.84       47.98      4.36 o 
  -3  11  14        7.57        5.75      3.53 o 
  -2  11  14       34.84       44.99      4.42 o 
  -1  11  14       68.57       64.61      5.14 o 
   0  11  14       12.39       10.98      3.17 o 
   1  11  14       24.97       27.16      3.92 o 
   2  11  14        8.66       12.95      3.57 o 
  -5  12  14       62.32       63.16      5.01 o 
  -4  12  14        8.63        6.43      2.76 o 
  -3  12  14        8.82        9.37      3.03 o 
  -2  12  14       20.33       20.27      4.33 o 
  -1  12  14        0.02       -1.59      2.61 o 
   0  12  14        0.99        4.03      2.89 o 
   1  12  14       11.58       11.23      3.36 o 
  -9   0  15        1.60       10.17      4.23 o 
  -7   0  15      383.16      392.46     15.34 o 
  -5   0  15       80.13       97.80      4.90 o 
  -3   0  15       39.66       49.34      5.59 o 
  -1   0  15      231.16      222.88     10.73 o 
   1   0  15      304.70      328.93     13.76 o 
   3   0  15        3.00        4.59      3.56 o 
   5   0  15       25.99       29.43      6.33 o 
  -9   1  15      124.67      116.32      6.01 o 
  -8   1  15        0.12        1.05      2.15 o 
  -7   1  15       12.23        7.55      2.19 o 
  -6   1  15        1.87       -0.95      1.48 o 
  -5   1  15        4.31        5.61      1.61 o 
  -4   1  15       16.77       15.80      2.01 o 
  -3   1  15       47.55       50.05      2.87 o 
  -2   1  15       92.08       92.84      3.63 o 
  -1   1  15        0.30        2.03      1.66 o 
   0   1  15        1.00        1.41      1.70 o 
   1   1  15        2.88       -0.12      1.70 o 
   2   1  15        4.77        3.64      2.16 o 
   3   1  15        0.05       -1.70      1.70 o 
   4   1  15       18.23       20.15      2.90 o 
   5   1  15       49.59       46.50      4.98 o 
  -9   2  15        0.00        3.15      2.53 o 
  -8   2  15       77.60       72.06      4.78 o 
  -7   2  15      163.96      166.32      5.29 o 
  -6   2  15      208.91      208.61      5.60 o 
  -5   2  15      199.67      202.49      5.41 o 
  -4   2  15       66.90       68.18      4.02 o 
  -3   2  15        7.54        7.73      1.74 o 
  -2   2  15      147.09      147.82      4.62 o 
  -1   2  15       32.95       41.02      2.93 o 
   0   2  15        7.35        4.61      1.95 o 
   1   2  15      144.78      147.11      5.03 o 
   2   2  15       42.64       37.78      3.09 o 
   3   2  15       14.61       14.01      2.79 o 
   4   2  15        3.58        7.90      2.56 o 
   5   2  15        1.78        3.25      2.40 o 
  -9   3  15        0.48        0.80      2.48 o 
  -8   3  15        0.13       -1.29      1.99 o 
  -7   3  15        5.43        0.46      1.90 o 
  -6   3  15        0.39        3.37      3.35 o 
  -5   3  15       10.82       10.32      2.01 o 
  -4   3  15      169.74      167.49      5.23 o 
  -3   3  15        0.10        0.92      1.53 o 
  -2   3  15      528.13      534.37     16.77 o 
  -1   3  15        4.76        2.36      2.33 o 
   0   3  15        0.60       -1.33      1.69 o 
   1   3  15        0.28       -1.65      1.65 o 
   2   3  15        3.46       -0.10      1.89 o 
   3   3  15        6.83       12.08      2.50 o 
   4   3  15       36.07       42.65      3.69 o 
   5   3  15       15.97       12.67      2.79 o 
  -9   4  15        7.60       12.75      3.34 o 
  -8   4  15       73.58       78.29      6.91 o 
  -7   4  15        0.99       -1.73      1.73 o 
  -6   4  15      208.98      225.18      5.93 o 
  -5   4  15       50.74       56.35      3.32 o 
  -4   4  15        0.48        0.65      1.40 o 
  -3   4  15        6.35        1.61      1.82 o 
  -2   4  15       25.07       32.84      3.02 o 
  -1   4  15       36.96       38.71      2.98 o 
   0   4  15       19.19       15.33      2.37 o 
   1   4  15        0.00       -2.02      2.02 o 
   2   4  15        1.80        2.06      1.94 o 
   3   4  15       40.09       43.11      4.01 o 
   4   4  15       30.74       33.11      3.41 o 
  -8   5  15        3.96       -1.94      2.27 o 
  -7   5  15        9.07        8.72      2.77 o 
  -6   5  15       12.13       14.70      2.27 o 
  -5   5  15        0.04       -1.03      1.75 o 
  -4   5  15       68.21       77.49      3.67 o 
  -3   5  15       16.32       18.15      2.20 o 
  -2   5  15      209.19      225.86      6.54 o 
  -1   5  15        1.65       -0.51      1.38 o 
   0   5  15        3.31        0.52      1.82 o 
   1   5  15        7.77        8.97      2.32 o 
   2   5  15        3.54        3.59      2.17 o 
   3   5  15        0.32       -1.08      2.09 o 
   4   5  15       33.66       35.83      4.62 o 
  -8   6  15       11.47       16.52      3.37 o 
  -7   6  15       80.04       85.33      5.66 o 
  -6   6  15       52.74       57.55      3.45 o 
  -5   6  15       33.47       25.32      4.66 o 
  -4   6  15       16.74       19.66      5.47 o 
  -3   6  15       40.09       41.61      5.24 o 
  -2   6  15       11.83       12.13      2.38 o 
  -1   6  15       89.17       88.67      4.36 o 
   0   6  15        1.46        2.93      1.74 o 
   1   6  15      201.28      198.83      6.06 o 
   2   6  15        5.74        5.92      2.44 o 
   3   6  15       80.33       71.20      7.07 o 
   4   6  15       43.70       53.47      4.65 o 
  -8   7  15       24.61       20.67      3.54 o 
  -7   7  15        2.72        1.57      2.49 o 
  -6   7  15       14.19       14.96      2.38 o 
  -5   7  15        9.04        8.01      2.56 o 
  -4   7  15        1.18        0.63      2.13 o 
  -3   7  15       49.62       49.74      4.11 o 
  -2   7  15       12.94        9.34      2.71 o 
  -1   7  15       25.38       29.41      3.60 o 
   0   7  15       18.62       21.60      4.74 o 
   1   7  15        9.90       14.83      2.79 o 
   2   7  15        1.43       -1.01      2.18 o 
   3   7  15        0.50       -0.35      2.29 o 
  -7   8  15      139.51      146.64      8.91 o 
  -6   8  15        8.98        7.77      2.82 o 
  -5   8  15        0.88        0.81      2.29 o 
  -4   8  15       28.47       31.56      4.71 o 
  -3   8  15       15.35       21.67      6.06 o 
  -2   8  15        2.33        2.13      4.52 o 
  -1   8  15      143.37      137.96      6.27 o 
   0   8  15        0.09        2.64      2.90 o 
   1   8  15      300.77      319.07     10.19 o 
   2   8  15        6.12        7.44      5.24 o 
   3   8  15       94.04       95.27     10.41 o 
  -6   9  15       33.92       32.10      6.33 o 
  -5   9  15        1.32        1.15      2.46 o 
  -4   9  15       46.49       48.89      4.27 o 
  -3   9  15       18.32       21.46      5.78 o 
  -2   9  15      184.47      184.47      7.37 o 
  -1   9  15       50.95       57.12      4.86 o 
   0   9  15       32.83       34.85      4.16 o 
   1   9  15        0.58        0.59      2.86 o 
   2   9  15       13.06       17.05      3.72 o 
  -6  10  15       58.51       50.41      6.57 o 
  -5  10  15       31.67       38.82      4.17 o 
  -4  10  15       31.33       34.16      3.87 o 
  -3  10  15       12.09       12.38      3.09 o 
  -2  10  15        0.02        1.74      3.42 o 
  -1  10  15       15.92       21.01      4.31 o 
   0  10  15       17.00       17.62      3.57 o 
   1  10  15      111.82      135.95      6.90 o 
  -4  11  15       66.70       67.87      5.20 o 
  -3  11  15       19.12       17.88      3.50 o 
  -2  11  15      103.56      106.43     11.17 o 
  -1  11  15       19.56       20.24      4.45 o 
   0  11  15        0.31        1.29      2.81 o 
  -8   0  16       13.53       24.39      5.12 o 
  -6   0  16       23.62       22.48      5.07 o 
  -4   0  16      511.34      504.55     17.72 o 
  -2   0  16      583.87      576.48     19.56 o 
   0   0  16       45.55       45.60      6.20 o 
   2   0  16       34.34       36.58      6.02 o 
   4   0  16       61.53       63.93      7.79 o 
  -8   1  16       69.70       78.61      8.55 o 
  -7   1  16        9.48        7.92      3.78 o 
  -6   1  16       29.36       23.39      5.06 o 
  -5   1  16        3.17        1.53      2.31 o 
  -4   1  16      110.71      122.58      5.94 o 
  -3   1  16        0.67       -2.31      2.31 o 
  -2   1  16       60.12       61.51      4.77 o 
  -1   1  16       16.70       13.45      4.66 o 
   0   1  16       26.45       27.23      3.83 o 
   1   1  16        0.40       -0.40      2.61 o 
   2   1  16        4.29        3.82      2.78 o 
   3   1  16       17.32       11.94      3.33 o 
   4   1  16       31.93       44.48      4.84 o 
  -8   2  16       25.56       27.16      3.69 o 
  -7   2  16        0.59       -0.05      2.61 o 
  -6   2  16       11.50        8.56      2.82 o 
  -5   2  16       18.75       18.78      3.19 o 
  -4   2  16      226.43      232.56      9.92 o 
  -3   2  16      100.13      113.18      4.27 o 
  -2   2  16      112.54      125.68      4.55 o 
  -1   2  16      264.57      274.49      6.92 o 
   0   2  16       25.43       22.20      2.64 o 
   1   2  16        5.15       -1.74      2.39 o 
   2   2  16       33.05       38.86      6.30 o 
   3   2  16       30.43       32.56      4.20 o 
   4   2  16       16.18       19.85      3.86 o 
  -8   3  16        0.62        1.36      3.32 o 
  -7   3  16       51.79       51.41      3.43 o 
  -6   3  16       64.86       65.24      3.75 o 
  -5   3  16       20.25       26.86      2.59 o 
  -4   3  16       12.41       17.70      2.32 o 
  -3   3  16        7.47        4.15      1.92 o 
  -2   3  16       14.54       17.09      2.38 o 
  -1   3  16      309.05      323.59      7.59 o 
   0   3  16        0.70       -1.77      1.77 o 
   1   3  16       43.04       39.86      3.22 o 
   2   3  16        1.23        0.65      1.97 o 
   3   3  16        8.53        5.50      2.45 o 
  -8   4  16        4.31        6.59      2.97 o 
  -7   4  16        3.86       -0.48      4.09 o 
  -6   4  16        0.00       -1.37      2.01 o 
  -5   4  16       61.66       58.06      3.41 o 
  -4   4  16        0.21        0.48      1.22 o 
  -3   4  16       43.33       42.32      4.35 o 
  -2   4  16        1.21        2.48      2.55 o 
  -1   4  16      103.70      127.66      7.38 o 
   0   4  16       38.92       37.75      3.23 o 
   1   4  16        2.69        1.42      1.93 o 
   2   4  16        8.29        4.32      2.30 o 
   3   4  16       10.63        8.91      2.71 o 
  -8   5  16       43.38       44.34      5.82 o 
  -7   5  16       16.99       20.51      4.04 o 
  -6   5  16       61.57       68.35      4.78 o 
  -5   5  16       33.96       34.00      3.58 o 
  -4   5  16       18.32       16.56      2.88 o 
  -3   5  16        6.21        1.76      1.82 o 
  -2   5  16        6.39        5.74      1.92 o 
  -1   5  16      206.96      217.83      6.15 o 
   0   5  16       25.96       34.26      3.72 o 
   1   5  16       87.91       91.47      4.49 o 
   2   5  16       12.25       14.22      4.60 o 
   3   5  16       12.37       11.90      3.30 o 
  -7   6  16       20.02       29.43      3.74 o 
  -6   6  16       29.15       26.39      3.53 o 
  -5   6  16       16.88       23.54      5.32 o 
  -4   6  16       89.09       88.45      4.89 o 
  -3   6  16        8.99        9.92      2.71 o 
  -2   6  16        7.40        6.34      2.52 o 
  -1   6  16       92.12       99.12      4.32 o 
   0   6  16      100.63      111.93      8.77 o 
   1   6  16        2.32        3.86      2.39 o 
   2   6  16        0.32        1.14      2.25 o 
   3   6  16        8.07        6.81      4.02 o 
  -7   7  16        2.45        1.20      2.60 o 
  -6   7  16        6.31        1.78      2.43 o 
  -5   7  16        5.02        2.18      4.31 o 
  -4   7  16        0.47        0.76      2.64 o 
  -3   7  16        4.09        3.02      2.91 o 
  -2   7  16       17.11       18.94      3.25 o 
  -1   7  16        1.97        6.10      2.80 o 
   0   7  16        1.76        4.14      2.81 o 
   1   7  16       64.02       70.20      5.15 o 
   2   7  16       38.45       42.48      4.64 o 
  -6   8  16       18.49       17.90      3.40 o 
  -5   8  16        6.58       10.54      3.04 o 
  -4   8  16      103.75      128.18      6.15 o 
  -3   8  16       12.68       13.84      3.00 o 
  -2   8  16        9.67       12.99      3.14 o 
  -1   8  16        8.38       13.87      4.18 o 
   0   8  16       14.04       14.22      3.28 o 
   1   8  16       32.90       29.59      4.20 o 
  -5   9  16       27.75       29.51      3.88 o 
  -4   9  16       35.65       36.83      4.08 o 
  -3   9  16       17.03       10.65      4.23 o 
  -2   9  16        0.21       -1.62      2.54 o 
  -1   9  16       82.53       93.77      6.00 o 
   0   9  16       29.86       26.18      3.87 o 
  -3  10  16        4.21       -0.08      3.56 o 
  -2  10  16        2.07        3.05      2.97 o 
  -1  10  16        8.13        5.23      2.93 o 
  -7   0  17       22.75       27.29      5.44 o 
  -5   0  17        8.60        7.89      4.10 o 
  -3   0  17      126.94      151.38      9.66 o 
  -1   0  17       30.38       40.31      6.14 o 
   1   0  17       55.46       51.31      7.02 o 
  -7   1  17       35.67       41.62      4.27 o 
  -6   1  17       39.58       43.79      4.38 o 
  -5   1  17       36.62       40.93      4.13 o 
  -4   1  17        0.86       -1.79      2.77 o 
  -3   1  17       53.18       55.41      7.88 o 
  -2   1  17        2.17        4.94      2.92 o 
  -1   1  17      116.38      131.66      6.63 o 
   0   1  17        1.05       -0.65      3.23 o 
   1   1  17        1.43       -0.73      5.04 o 
   2   1  17       17.48       12.32      3.30 o 
  -7   2  17        4.07        4.58      2.71 o 
  -6   2  17        0.14        0.68      2.59 o 
  -5   2  17       46.27       51.99      5.67 o 
  -4   2  17        6.91        4.97      2.74 o 
  -3   2  17        0.01       -0.97      2.54 o 
  -2   2  17       12.47       13.02      3.21 o 
  -1   2  17       38.71       37.99      5.79 o 
   0   2  17        0.34       -0.83      2.44 o 
   1   2  17       32.51       34.23      4.27 o 
   2   2  17       12.58        9.99      3.29 o 
  -7   3  17        0.17        0.30      3.84 o 
  -6   3  17      104.98      113.82      6.13 o 
  -5   3  17       14.41       12.44      3.07 o 
  -4   3  17        8.31        6.63      3.92 o 
  -3   3  17       43.85       46.71      4.32 o 
  -2   3  17      136.52      154.05      6.81 o 
  -1   3  17       56.96       61.93      5.08 o 
   0   3  17        1.56        1.47      2.67 o 
   1   3  17        4.84        4.06      2.89 o 
   2   3  17       55.24       48.41      4.89 o 
  -7   4  17        0.23       -1.25      3.69 o 
  -6   4  17       56.96       55.19      7.35 o 
  -5   4  17       20.64       19.51      3.11 o 
  -4   4  17       11.28        6.15      2.81 o 
  -3   4  17        6.58        3.75      3.05 o 
  -2   4  17        0.24        4.43      2.02 o 
  -1   4  17        3.97        3.86      2.11 o 
   0   4  17       33.45       35.11      3.18 o 
   1   4  17       17.41       23.76      3.01 o 
   2   4  17       75.83       86.96      6.01 o 
  -6   5  17       20.64       27.48      3.49 o 
  -5   5  17       20.01       18.63      3.04 o 
  -4   5  17        7.91       13.08      2.81 o 
  -3   5  17        0.06       -1.16      2.10 o 
  -2   5  17       76.58       79.52      5.00 o 
  -1   5  17        0.26        0.56      2.03 o 
   0   5  17        0.01       -1.49      2.05 o 
   1   5  17       25.56       28.47      3.19 o 
  -6   6  17       46.50       43.57      4.26 o 
  -5   6  17        8.63       12.20      2.93 o 
  -4   6  17       17.30       19.30      4.16 o 
  -3   6  17       20.14       22.70      4.09 o 
  -2   6  17       44.45       51.69      4.44 o 
  -1   6  17       68.57       74.62      5.23 o 
   0   6  17       66.37       64.76      5.19 o 
   1   6  17        2.00        2.30      2.91 o 
  -5   7  17       48.17       47.27      4.43 o 
  -4   7  17        2.82        2.96      2.56 o 
  -3   7  17       47.21       59.76      4.70 o 
  -2   7  17        2.04        0.84      2.64 o 
  -1   7  17       65.54       74.71      5.35 o 
   0   7  17        2.46        0.17      2.78 o 
  -4   8  17        2.72        1.90      6.08 o 
  -3   8  17       40.10       39.46      5.36 o 
  -2   8  17       34.33       33.60      4.98 o 
  -1   8  17       55.94       67.45      5.38 o 
  -6   0  18       39.04       40.46      6.12 o 
  -4   0  18       26.89       39.66      6.00 o 
  -2   0  18       61.55       68.34      7.74 o 
   0   0  18        7.91        5.96      4.55 o 
  -6   1  18        0.28        1.20      2.55 o 
  -5   1  18        0.11       -1.92      2.42 o 
  -4   1  18       15.70       13.76      3.32 o 
  -3   1  18       14.08       18.13      3.44 o 
  -2   1  18       24.35       21.78      3.73 o 
  -1   1  18        0.24       -2.67      2.67 o 
   0   1  18      104.76      106.54      6.42 o 
   1   1  18        1.66        3.44      3.06 o 
  -6   2  18       10.86       12.97      3.23 o 
  -5   2  18        6.63        6.93      2.93 o 
  -4   2  18        1.77       -2.10      2.47 o 
  -3   2  18      215.94      246.92      8.90 o 
  -2   2  18        0.01        1.26      2.82 o 
  -1   2  18        3.19        0.38      2.73 o 
   0   2  18        6.73        4.10      2.95 o 
   1   2  18       14.00       10.52      3.42 o 
  -5   3  18        2.98       -1.77      2.59 o 
  -4   3  18        6.15        1.57      2.84 o 
  -3   3  18       44.85       51.50      4.80 o 
  -2   3  18        3.05        3.00      2.86 o 
  -1   3  18        2.58        0.15      2.67 o 
   0   3  18       25.38       25.00      3.90 o 
  -5   4  18       23.80       24.08      5.75 o 
  -4   4  18       10.44        8.61      4.59 o 
  -3   4  18       96.78      110.47      6.09 o 
  -2   4  18       14.54       10.39      3.30 o 
  -1   4  18        0.99       -1.81      3.43 o 
   0   4  18        0.32       -2.57      2.57 o 
  -4   5  18        5.02        3.50      4.25 o 
  -3   5  18       59.20       74.47      8.13 o 
  -2   5  18        3.76        0.74      4.03 o 
  -1   5  18       13.54        9.07      5.12 o 
  -3   6  18       46.30       59.06      7.48 o 
  -2   6  18       30.60       24.81      6.05 o 
                                                 
